# Supplementary material for: MONA – Interactive manipulation of molecule collections
Source: J Cheminform. 2013 Aug 28;5:38. doi: 10.1186/1758-2946-5-38 (PMC3849754; doi:10.1186/1758-2946-5-38)
Supplement: Additional file 1 — The file contains all molecules from the intersection between a set containing all DUD‐E decoys and a set containing all DUD‐E actives (123 molecules). [file 1758-2946-5-38-S1.smi]

Fc1c(Oc2c3c(ncc2)NC=C3)ccc(NC(=O)C=4C(=O)N(c5ccc(F)cc5)C=CC4)c1 ligandexpo:1173
Fc1c(Oc2c3c(ncc2)NC=C3)ccc(NC(=O)C=4C(=O)N(c5ccc(F)cc5)C=CC4)c1 DUD-E_decoys_gcr:5873
Fc1c(Oc2c3c(ncc2)NC=C3)ccc(NC(=O)C=4C(=O)N(c5ccc(F)cc5)C=CC4)c1 DUD-E_actives_vgfr2:150
Fc1c(Oc2c3c(ncc2)NC=C3)ccc(NC(=O)C=4C(=O)N(c5ccc(F)cc5)C=CC4)c1 DUD-E_actives_met:7
Fc1c(Oc2c3c(ncc2)NC=C3)ccc(NC(=O)C=4C(=O)N(c5ccc(F)cc5)C=CC4)c1 DUD-E_actives_lck:359
Fc1c(Oc2c3c(ncc2)NC=C3)ccc(NC(=O)C=4C(=O)N(c5ccc(F)cc5)C=CC4)c1 drugbank-all:4527
Clc1nc(nc2N(C=Nc12)Cc3ncc(c(OC)c3C)C)N ligandexpo:3314
Clc1nc(nc2N(C=Nc12)Cc3ncc(c(OC)c3C)C)N DUD-E_decoys_parp1:27261
Clc1nc(nc2N(C=Nc12)Cc3ncc(c(OC)c3C)C)N DUD-E_actives_hs90a:1
O=C1C=C2[C@@]([C@H]3[C@@H](O)C[C@]4(C=O)[C@@H](C(=O)CO)CC[C@H]4[C@@H]3CC2)(CC1)C ligandexpo:4090
O=C1C=C2[C@@]([C@H]3[C@@H](O)C[C@]4(C=O)[C@@H](C(=O)CO)CC[C@H]4[C@@H]3CC2)(CC1)C DUD-E_decoys_dpp4:38810
O=C1C=C2[C@@]([C@H]3[C@@H](O)C[C@]4(C=O)[C@@H](C(=O)CO)CC[C@H]4[C@@H]3CC2)(CC1)C DUD-E_actives_mcr:4
O=C1C=C2[C@@]([C@H]3[C@@H](O)C[C@]4(C=O)[C@@H](C(=O)CO)CC[C@H]4[C@@H]3CC2)(CC1)C drugbank-all:4160
S(=O)(=O)(N)c1ccc(NC2=NN(C(=S)Nc3c(F)cccc3F)C(=N2)N)cc1 ligandexpo:6196
S(=O)(=O)(N)c1ccc(NC2=NN(C(=S)Nc3c(F)cccc3F)C(=N2)N)cc1 DUD-E_decoys_kpcb:4744
S(=O)(=O)(N)c1ccc(NC2=NN(C(=S)Nc3c(F)cccc3F)C(=N2)N)cc1 DUD-E_actives_cdk2:8
S(=O)(=O)(N)c1ccc(NC2=NN(C(=S)Nc3c(F)cccc3F)C(=N2)N)cc1 drugbank-all:5280
O=C(O[C@H]1[C@H](Oc2c(c(O)cc(O)c2)C1)c3cc(O)c(O)c(O)c3)c4cc(O)c(O)c(O)c4 ligandexpo:6665
O=C(O[C@H]1[C@H](Oc2c(c(O)cc(O)c2)C1)c3cc(O)c(O)c(O)c3)c4cc(O)c(O)c(O)c4 ligandexpo:9257
O=C(O[C@H]1[C@H](Oc2c(c(O)cc(O)c2)C1)c3cc(O)c(O)c(O)c3)c4cc(O)c(O)c(O)c4 DUD-E_decoys_try1:9607
O=C(O[C@H]1[C@H](Oc2c(c(O)cc(O)c2)C1)c3cc(O)c(O)c(O)c3)c4cc(O)c(O)c(O)c4 DUD-E_actives_hivrt:324
Fc1cc2c(O[C@H](C(=O)N)C[C@]23NC(=O)NC3=O)cc1 ligandexpo:7129
Fc1cc2c(O[C@H](C(=O)N)C[C@]23NC(=O)NC3=O)cc1 DUD-E_decoys_nram:5725
Fc1cc2c(O[C@H](C(=O)N)C[C@]23NC(=O)NC3=O)cc1 DUD-E_actives_aldr:26
Fc1c(OC=2C(=O)N(c3nc(ncc3C2)NC(CCO)CCO)C)ccc(F)c1 ligandexpo:7178
Fc1c(OC=2C(=O)N(c3nc(ncc3C2)NC(CCO)CCO)C)ccc(F)c1 DUD-E_decoys_ada17:30678
Fc1c(OC=2C(=O)N(c3nc(ncc3C2)NC(CCO)CCO)C)ccc(F)c1 DUD-E_actives_mk14:95
Fc1c(OC=2C(=O)N(c3nc(ncc3C2)NC(CCO)CCO)C)ccc(F)c1 DUD-E_actives_mk10:24
Clc1c(Cl)cccc1CC[C@@H](N2C=NC(C(=O)N)=C2)[C@@H](O)C ligandexpo:7280
Clc1c(Cl)cccc1CC[C@@H](N2C=NC(C(=O)N)=C2)[C@@H](O)C DUD-E_decoys_cah2:28623
Clc1c(Cl)cccc1CC[C@@H](N2C=NC(C(=O)N)=C2)[C@@H](O)C DUD-E_actives_ada:30
Clc1c(Cl)cccc1CC[C@@H](N2C=NC(C(=O)N)=C2)[C@@H](O)C drugbank-all:3005
O=C(OC)[C@]1(O)[C@@]2(O[C@@H](N3c4c5N2c6c(c5c7c(c4c8c3cccc8)C(=O)NC7)cccc6)C1)C ligandexpo:9363
O=C(OC)[C@]1(O)[C@@]2(O[C@@H](N3c4c5N2c6c(c5c7c(c4c8c3cccc8)C(=O)NC7)cccc6)C1)C DUD-E_decoys_thrb:7627
O=C(OC)[C@]1(O)[C@@]2(O[C@@H](N3c4c5N2c6c(c5c7c(c4c8c3cccc8)C(=O)NC7)cccc6)C1)C DUD-E_actives_cdk2:369
O=C(OC)[C@]1(O)[C@@]2(O[C@@H](N3c4c5N2c6c(c5c7c(c4c8c3cccc8)C(=O)NC7)cccc6)C1)C drugbank-all:1879
O=C1O[C@@H]([C@]2(C3=C(OC=C13)C(=O)C4=C2[C@H](OC(=O)C)C[C@@]5(C(=O)CC[C@@H]45)C)C)COC ligandexpo:9389
O=C1O[C@@H]([C@]2(C3=C(OC=C13)C(=O)C4=C2[C@H](OC(=O)C)C[C@@]5(C(=O)CC[C@@H]45)C)C)COC DUD-E_decoys_fkb1a:4330
O=C1O[C@@H]([C@]2(C3=C(OC=C13)C(=O)C4=C2[C@H](OC(=O)C)C[C@@]5(C(=O)CC[C@@H]45)C)C)COC DUD-E_actives_plk1:29
O=C1O[C@@H]([C@]2(C3=C(OC=C13)C(=O)C4=C2[C@H](OC(=O)C)C[C@@]5(C(=O)CC[C@@H]45)C)C)COC drugbank-all:5662
Cl[C@]12[C@@]3(C(=CC(=O)C=C3)CC[C@H]2[C@H]4[C@@]([C@@](OC(=O)C=5OC=CC5)(C(=O)CCl)[C@@H](C4)C)(C[C@@H]1O)C)C ligandexpo:10383
Cl[C@]12[C@@]3(C(=CC(=O)C=C3)CC[C@H]2[C@H]4[C@@]([C@@](OC(=O)C=5OC=CC5)(C(=O)CCl)[C@@H](C4)C)(C[C@@H]1O)C)C DUD-E_decoys_src:31639
Cl[C@]12[C@@]3(C(=CC(=O)C=C3)CC[C@H]2[C@H]4[C@@]([C@@](OC(=O)C=5OC=CC5)(C(=O)CCl)[C@@H](C4)C)(C[C@@H]1O)C)C DUD-E_actives_prgr:4
O=C1NCCC=2NC(c3cc(ncc3)c4cnc5c(c4)cccc5)=CC12 ligandexpo:11569
O=C1NCCC=2NC(c3cc(ncc3)c4cnc5c(c4)cccc5)=CC12 DUD-E_decoys_andr:6156
O=C1NCCC=2NC(c3cc(ncc3)c4cnc5c(c4)cccc5)=CC12 DUD-E_actives_mapk2:16
O=C1NCCC=2NC(c3cc(ncc3)c4cnc5c(c4)cccc5)=CC12 drugbank-all:5952
O=C1c2c(OC(c3cc(O)c(O)cc3)=C1O)cc(O)cc2O ligandexpo:12428
O=C1c2c(OC(c3cc(O)c(O)cc3)=C1O)cc(O)cc2O DUD-E_decoys_dyr:2570
O=C1c2c(OC(c3cc(O)c(O)cc3)=C1O)cc(O)cc2O DUD-E_actives_aldr:42
O=C1c2c(OC(c3cc(O)c(O)cc3)=C1O)cc(O)cc2O drugbank-all:3787
S=C1OC(c2c(N1)ccc(c2)C=3N(C(C#N)=CC3)C)(C)C ligandexpo:13526
S=C1OC(c2c(N1)ccc(c2)C=3N(C(C#N)=CC3)C)(C)C DUD-E_decoys_mk14:12887
S=C1OC(c2c(N1)ccc(c2)C=3N(C(C#N)=CC3)C)(C)C DUD-E_decoys_dhi1:3090
S=C1OC(c2c(N1)ccc(c2)C=3N(C(C#N)=CC3)C)(C)C DUD-E_actives_prgr:11
S=C1OC(c2c(N1)ccc(c2)C=3N(C(C#N)=CC3)C)(C)C drugbank-all:4303
[O-][N+](=O)c1c(O)c(O)cc(c1)C(=O)c2ccc(cc2)C ligandexpo:13612
[O-][N+](=O)c1c(O)c(O)cc(c1)C(=O)c2ccc(cc2)C DUD-E_decoys_rock1:2713
[O-][N+](=O)c1c(O)c(O)cc(c1)C(=O)c2ccc(cc2)C DUD-E_actives_comt:5
[O-][N+](=O)c1c(O)c(O)cc(c1)C(=O)c2ccc(cc2)C drugbank-approved:207
[O-][N+](=O)c1c(O)c(O)cc(c1)C(=O)c2ccc(cc2)C drugbank-all:209
O=C(c1cc(O)c(O)cc1)/C(/C#N)=C/c2cc(O)c(O)cc2 DUD-E_decoys_wee1:4658
O=C(c1cc(O)c(O)cc1)/C(/C#N)=C/c2cc(O)c(O)cc2 DUD-E_decoys_mk10:3863
O=C(c1cc(O)c(O)cc1)/C(/C#N)=C/c2cc(O)c(O)cc2 DUD-E_actives_igf1r:80
O=C(c1cc(O)c(O)cc1)/C(/C#N)=C/c2cc(O)c(O)cc2 DUD-E_actives_egfr:446
O=C1N(c2ccc(cc2)C3(C=4OCCN4)CC3)CCC=5C(=NN(c6ccc(OC)cc6)C15)C(=O)N DUD-E_decoys_vgfr2:16888
O=C1N(c2ccc(cc2)C3(C=4OCCN4)CC3)CCC=5C(=NN(c6ccc(OC)cc6)C15)C(=O)N DUD-E_actives_fa10:156
Fc1c(Nc2nc(Nc3c(cccc3)C(=O)N)c4c(n2)NC=C4)ccc(c1)C5=CN(CCC5)CCC DUD-E_decoys_urok:597
Fc1c(Nc2nc(Nc3c(cccc3)C(=O)N)c4c(n2)NC=C4)ccc(c1)C5=CN(CCC5)CCC DUD-E_actives_igf1r:22
O1c2c(O)c(O)ccc2[C@H]3c4c(cc(O)c(O)c4)C[C@@]3(O)C1 DUD-E_decoys_urok:1226
O1c2c(O)c(O)ccc2[C@H]3c4c(cc(O)c(O)c4)C[C@@]3(O)C1 DUD-E_actives_src:457
O1c2c(O)c(O)ccc2[C@H]3c4c(cc(O)c(O)c4)C[C@@]3(O)C1 DUD-E_actives_met:144
O1c2c(O)c(O)ccc2[C@H]3c4c(cc(O)c(O)c4)C[C@@]3(O)C1 DUD-E_actives_fgfr1:116
O=C(NCCCC)c1c(N)c2c(c(N)c1)C(=O)c3c(cccc3)C2=O DUD-E_decoys_urok:3023
O=C(NCCCC)c1c(N)c2c(c(N)c1)C(=O)c3c(cccc3)C2=O DUD-E_actives_aa2ar:349
FC1CN(C(=O)[C@@H](N)[C@H](c2ccc(cc2)C3=CN4N=CN=C4C=C3)C(=O)N(C)C)C1 DUD-E_decoys_urok:7265
FC1CN(C(=O)[C@@H](N)[C@H](c2ccc(cc2)C3=CN4N=CN=C4C=C3)C(=O)N(C)C)C1 DUD-E_actives_dpp4:105
S(=O)(=O)(N)c1cc(N2c3nc4c(nc3C(C#N)=C2N)cccc4)ccc1 DUD-E_decoys_urok:8458
S(=O)(=O)(N)c1cc(N2c3nc4c(nc3C(C#N)=C2N)cccc4)ccc1 DUD-E_actives_cah2:131
S/1(=O)(=O)N(c2ccncc2)CC\C1=C/c3cc(c(O)c(c3)C(C)(C)C)C(C)(C)C DUD-E_decoys_tysy:6370
S/1(=O)(=O)N(c2ccncc2)CC\C1=C/c3cc(c(O)c(c3)C(C)(C)C)C(C)(C)C DUD-E_decoys_pyrd:716
S/1(=O)(=O)N(c2ccncc2)CC\C1=C/c3cc(c(O)c(c3)C(C)(C)C)C(C)(C)C DUD-E_actives_pgh2:370
S/1(=O)(=O)N(c2ccncc2)CC\C1=C/c3cc(c(O)c(c3)C(C)(C)C)C(C)(C)C DUD-E_actives_pgh1:147
O=C1N(c2ccc(cc2)C3(CCN4CCOCC4)CC3)CCC=5C(=NN(c6ccc(OC)cc6)C15)C(=O)N DUD-E_decoys_tryb1:1937
O=C1N(c2ccc(cc2)C3(CCN4CCOCC4)CC3)CCC=5C(=NN(c6ccc(OC)cc6)C15)C(=O)N DUD-E_actives_fa10:68
O=C(NCCCCCNC(=O)/C(/C#N)=C/c1cc(O)c(O)cc1)/C(/C#N)=C/c2cc(O)c(O)cc2 DUD-E_decoys_try1:580
O=C(NCCCCCNC(=O)/C(/C#N)=C/c1cc(O)c(O)cc1)/C(/C#N)=C/c2cc(O)c(O)cc2 DUD-E_decoys_fa7:5278
O=C(NCCCCCNC(=O)/C(/C#N)=C/c1cc(O)c(O)cc1)/C(/C#N)=C/c2cc(O)c(O)cc2 DUD-E_decoys_dyr:8688
O=C(NCCCCCNC(=O)/C(/C#N)=C/c1cc(O)c(O)cc1)/C(/C#N)=C/c2cc(O)c(O)cc2 DUD-E_actives_egfr:504
O=C(N(Cc1ccncc1)CC2CC2)c3cc(OCCCON=C(N)N)cc(c3)C DUD-E_decoys_try1:1315
O=C(N(Cc1ccncc1)CC2CC2)c3cc(OCCCON=C(N)N)cc(c3)C DUD-E_actives_thrb:425
S(=O)(=O)(NNc1ccc(S(=O)(=O)N)cc1)c2c(F)c(F)c(F)c(F)c2F DUD-E_decoys_try1:2298
S(=O)(=O)(NNc1ccc(S(=O)(=O)N)cc1)c2c(F)c(F)c(F)c(F)c2F DUD-E_actives_cah2:276
O=C(NCCCNC(=O)/C(/C#N)=C/c1cc(O)c(O)cc1)/C(/C#N)=C/c2cc(O)c(O)cc2 DUD-E_decoys_try1:3948
O=C(NCCCNC(=O)/C(/C#N)=C/c1cc(O)c(O)cc1)/C(/C#N)=C/c2cc(O)c(O)cc2 DUD-E_actives_egfr:454
O=C(NCCCCCCNC(=O)/C(/C#N)=C/c1cc(O)c(O)cc1)/C(/C#N)=C/c2cc(O)c(O)cc2 DUD-E_decoys_try1:3949
O=C(NCCCCCCNC(=O)/C(/C#N)=C/c1cc(O)c(O)cc1)/C(/C#N)=C/c2cc(O)c(O)cc2 DUD-E_decoys_src:33543
O=C(NCCCCCCNC(=O)/C(/C#N)=C/c1cc(O)c(O)cc1)/C(/C#N)=C/c2cc(O)c(O)cc2 DUD-E_actives_egfr:503
O=C(O[C@@H]1[C@H](Oc2c(c(O)cc(O)c2)C1)c3cc(O)c(O)c(O)c3)c4cc(O)c(O)c(O)c4 DUD-E_decoys_try1:10356
O=C(O[C@@H]1[C@H](Oc2c(c(O)cc(O)c2)C1)c3cc(O)c(O)c(O)c3)c4cc(O)c(O)c(O)c4 DUD-E_actives_bace1:173
S1C(=NC(=C1)CC(=O)NO)NC(=O)c2nc(ccc2)COc3c(cc(c(O)c3)C(=O)C)CC DUD-E_decoys_try1:12205
S1C(=NC(=C1)CC(=O)NO)NC(=O)c2nc(ccc2)COc3c(cc(c(O)c3)C(=O)C)CC DUD-E_actives_pde5a:245
S(=O)(=O)(c1c(OC)cc(c(OC)c1)CC(=O)Nc2nc(OC(C)C)c(C#N)c(N)c2)C DUD-E_decoys_thrb:2447
S(=O)(=O)(c1c(OC)cc(c(OC)c1)CC(=O)Nc2nc(OC(C)C)c(C#N)c(N)c2)C DUD-E_actives_mk10:23
S1(=O)(=O)N([C@@H](C(=O)NO)C)CCNc2c1ccc(OCc3cc(nc(c3)C)C)c2 DUD-E_decoys_thrb:3600
S1(=O)(=O)N([C@@H](C(=O)NO)C)CCNc2c1ccc(OCc3cc(nc(c3)C)C)c2 DUD-E_actives_ada17:509
S(=O)(=O)(N1[C@@H](C(=O)NO)C[C@H](NS(=O)(=O)C)C1)c2ccc(Oc3ccncc3)cc2 DUD-E_decoys_thrb:4731
S(=O)(=O)(N1[C@@H](C(=O)NO)C[C@H](NS(=O)(=O)C)C1)c2ccc(Oc3ccncc3)cc2 DUD-E_actives_mmp13:82
S(=O)(=O)(N)c1ccc(NN=C2c3c(OCCc4ccncc4)cccc3NC2=O)cc1 DUD-E_decoys_thrb:12289
S(=O)(=O)(N)c1ccc(NN=C2c3c(OCCc4ccncc4)cccc3NC2=O)cc1 DUD-E_decoys_nram:4341
S(=O)(=O)(N)c1ccc(NN=C2c3c(OCCc4ccncc4)cccc3NC2=O)cc1 DUD-E_actives_cdk2:178
O=C(NO)CCCCCCOc1c(OC)cc2ncnc(Nc3cc(C#C)ccc3)c2c1 DUD-E_decoys_thrb:22098
O=C(NO)CCCCCCOc1c(OC)cc2ncnc(Nc3cc(C#C)ccc3)c2c1 DUD-E_actives_hdac8:76
O=C(NO)CCCCCCOc1c(OC)cc2ncnc(Nc3cc(C#C)ccc3)c2c1 DUD-E_actives_hdac2:33
O=C(NCCCCCCCCCC(=O)NO)c1nc(ccc1)COc2c(cc(c(O)c2)C(=O)C)CC DUD-E_decoys_thrb:22500
O=C(NCCCCCCCCCC(=O)NO)c1nc(ccc1)COc2c(cc(c(O)c2)C(=O)C)CC DUD-E_decoys_fnta:39818
O=C(NCCCCCCCCCC(=O)NO)c1nc(ccc1)COc2c(cc(c(O)c2)C(=O)C)CC DUD-E_actives_pde5a:223
Clc1c(cccc1)C=2N(C(c3ccc(OCCCCC)cc3)=CC2)Cc4nc(N)c(OCCO)cc4 DUD-E_decoys_thrb:25590
Clc1c(cccc1)C=2N(C(c3ccc(OCCCCC)cc3)=CC2)Cc4nc(N)c(OCCO)cc4 DUD-E_actives_bace1:146
Fc1cc2NC(=Nc2cc1)c3ccc(Oc4ncc(N5C6(C(=O)NC(=O)NC6=O)CCC5)cc4)cc3 DUD-E_decoys_thb:2996
Fc1cc2NC(=Nc2cc1)c3ccc(Oc4ncc(N5C6(C(=O)NC(=O)NC6=O)CCC5)cc4)cc3 DUD-E_actives_mmp13:3
S=C(Nc1cc(F)c(Oc2c3SC(c4cnccc4)=Cc3ncc2)cc1)NC(=O)Cc5ccccc5 DUD-E_decoys_thb:5480
S=C(Nc1cc(F)c(Oc2c3SC(c4cnccc4)=Cc3ncc2)cc1)NC(=O)Cc5ccccc5 DUD-E_actives_met:92
ClC1=C(SC=C1)C=2ON=C(N2)c3cnc(cc3)C(F)(F)F DUD-E_decoys_thb:5511
ClC1=C(SC=C1)C=2ON=C(N2)c3cnc(cc3)C(F)(F)F DUD-E_actives_casp3:150
S1c2c(Oc3c(F)cc(NC(=O)NC(=O)Cc4ccccc4)cc3)ccnc2C=C1C=5N=CN(C5)C DUD-E_decoys_pyrd:3389
S1c2c(Oc3c(F)cc(NC(=O)NC(=O)Cc4ccccc4)cc3)ccnc2C=C1C=5N=CN(C5)C DUD-E_actives_met:67
Fc1cnc(cc1)C2=NNC=C2c3c4c(ncc3)cccc4 DUD-E_decoys_prgr:9061
Fc1cnc(cc1)C2=NNC=C2c3c4c(ncc3)cccc4 DUD-E_actives_tgfr1:85
O=C(NCCC)c1cc(O)c(O)c(O)c1 DUD-E_decoys_pnph:1850
O=C(NCCC)c1cc(O)c(O)c(O)c1 DUD-E_actives_comt:39
O=C(c1c(O)cc(O)cc1)/C=C/c2cc(O)c(O)cc2 DUD-E_decoys_pnph:4810
O=C(c1c(O)cc(O)cc1)/C=C/c2cc(O)c(O)cc2 DUD-E_actives_ace:276
S(=O)(=O)(N)C=1OC=2SC(=CC2C1)CNCc3ncccc3 DUD-E_decoys_parp1:2776
S(=O)(=O)(N)C=1OC=2SC(=CC2C1)CNCc3ncccc3 DUD-E_actives_cah2:192
S/1c2c(N\C1=C(\C#N)/c3nc(ncc3)NCc4ncccc4)cccc2 DUD-E_decoys_parp1:10877
S/1c2c(N\C1=C(\C#N)/c3nc(ncc3)NCc4ncccc4)cccc2 DUD-E_actives_mk10:92
ClC=1N(C(=O)C(=NC1)NCC(F)(F)c2ncccc2)CC(=O)NCc3ncccc3N4N=NN=C4 DUD-E_decoys_parp1:22574
ClC=1N(C(=O)C(=NC1)NCC(F)(F)c2ncccc2)CC(=O)NCc3ncccc3N4N=NN=C4 DUD-E_actives_thrb:45
S(=O)(=O)(NC=1C(=O)N(C(=CC1)C)CC(=O)NCC=2SC(=NC2C)N)Cc3ccccc3 DUD-E_decoys_nram:1282
S(=O)(=O)(NC=1C(=O)N(C(=CC1)C)CC(=O)NCC=2SC(=NC2C)N)Cc3ccccc3 DUD-E_actives_thrb:328
O[C@H](/C=C\CN1c2c(N=C1)c(ncc2)N)CO DUD-E_decoys_nram:1614
O[C@H](/C=C\CN1c2c(N=C1)c(ncc2)N)CO DUD-E_actives_sahh:23
S(=O)(=O)(NC)c1cc\2c(NC(=O)/C2=C\C=3NC=C4C(=O)NCCC34)cc1 DUD-E_decoys_nram:2403
S(=O)(=O)(NC)c1cc\2c(NC(=O)/C2=C\C=3NC=C4C(=O)NCCC34)cc1 DUD-E_decoys_aa2ar:23752
S(=O)(=O)(NC)c1cc\2c(NC(=O)/C2=C\C=3NC=C4C(=O)NCCC34)cc1 DUD-E_actives_cdk2:110
Fc1c(NCC(F)(F)c2ncccc2)ccc(C#N)c1CC(=O)NCc3cc4ON=C(N)c4cc3 DUD-E_decoys_nram:4379
Fc1c(NCC(F)(F)c2ncccc2)ccc(C#N)c1CC(=O)NCc3cc4ON=C(N)c4cc3 DUD-E_decoys_cdk2:16768
Fc1c(NCC(F)(F)c2ncccc2)ccc(C#N)c1CC(=O)NCc3cc4ON=C(N)c4cc3 DUD-E_actives_thrb:399
S(C1=NC(c2ccc(F)cc2)=C(N1)c3cc(ncc3)NC4CCC(O)CC4)CCO DUD-E_decoys_nram:6019
S(C1=NC(c2ccc(F)cc2)=C(N1)c3cc(ncc3)NC4CCC(O)CC4)CCO DUD-E_decoys_bace1:10197
S(C1=NC(c2ccc(F)cc2)=C(N1)c3cc(ncc3)NC4CCC(O)CC4)CCO DUD-E_actives_mk14:125
O=C(NOC)C=1C(=O)c2c(nc(nc2)Nc3cnc(OC)cc3)N(c4cc5c(cc4)CCC5)C1 DUD-E_decoys_mmp13:15283
O=C(NOC)C=1C(=O)c2c(nc(nc2)Nc3cnc(OC)cc3)N(c4cc5c(cc4)CCC5)C1 DUD-E_actives_csf1r:49
ClC=1SC(C(=O)N[C@H]2[C@@H](NC(=O)c3ccc(N4C(=O)C=CC=C4)cc3)CN(C(=O)COC)C2)=CC1 DUD-E_decoys_mmp13:15525
ClC=1SC(C(=O)N[C@H]2[C@@H](NC(=O)c3ccc(N4C(=O)C=CC=C4)cc3)CN(C(=O)COC)C2)=CC1 DUD-E_actives_fa10:122
S1C(=NC=C1C#N)Nc2nc(nc(N3CCOCC3)c2)N[C@H](c4ncc(F)cc4)C DUD-E_decoys_mmp13:30682
S1C(=NC=C1C#N)Nc2nc(nc(N3CCOCC3)c2)N[C@H](c4ncc(F)cc4)C DUD-E_actives_jak2:17
ClC=1N(C(=O)C(=NC1)NCC(F)(F)c2ncccc2)CC(=O)NCc3c(N4C=NN=C4)cccc3 DUD-E_decoys_mmp13:35265
ClC=1N(C(=O)C(=NC1)NCC(F)(F)c2ncccc2)CC(=O)NCc3c(N4C=NN=C4)cccc3 DUD-E_actives_thrb:233
Fc1c(NC2=NC=NN3C2=C(C(C=4OC(=NN4)C)=C3)C(C)C)cnc5NC(=Cc15)C DUD-E_decoys_mmp13:35473
Fc1c(NC2=NC=NN3C2=C(C(C=4OC(=NN4)C)=C3)C(C)C)cnc5NC(=Cc15)C DUD-E_actives_vgfr2:283
O(c1cc2c(cc1)[C@]3([C@@H](C[C@@](O)(c4ccccc4)[C@@H](O)C3)CC2)CC)Cc5c(nccc5)C DUD-E_decoys_mk14:11438
O(c1cc2c(cc1)[C@]3([C@@H](C[C@@](O)(c4ccccc4)[C@@H](O)C3)CC2)CC)Cc5c(nccc5)C DUD-E_actives_gcr:41
Brc1c(cc2OCOc2c1)[C@@H]3Nc4c(cc(cc4)C(=O)C)[C@@H]5C=CC[C@H]35 DUD-E_decoys_mk14:34938
Brc1c(cc2OCOc2c1)[C@@H]3Nc4c(cc(cc4)C(=O)C)[C@@H]5C=CC[C@H]35 DUD-E_actives_esr1:24
Fc1c(F)ccc2NC(=O)N[C@@](C#Cc3ncccc3)(c12)C(F)(F)F DUD-E_decoys_mapk2:4910
Fc1c(F)ccc2NC(=O)N[C@@](C#Cc3ncccc3)(c12)C(F)(F)F DUD-E_decoys_esr2:18256
Fc1c(F)ccc2NC(=O)N[C@@](C#Cc3ncccc3)(c12)C(F)(F)F DUD-E_actives_hivrt:168
S(=O)(=O)(N(c1c2c(ncc1C(=O)NO)N(N=C2C)C)Cc3cnccc3)c4ccc(OC)cc4 DUD-E_decoys_kith:2658
S(=O)(=O)(N(c1c2c(ncc1C(=O)NO)N(N=C2C)C)Cc3cnccc3)c4ccc(OC)cc4 DUD-E_actives_mmp13:192
S(=O)(=O)(N(c1c2c(ncc1C(=O)NO)N(N=C2C)C)Cc3cnccc3)c4ccc(OC)cc4 DUD-E_actives_ada17:428
S(c1ncccc1)c2cc(c(N)cc2)C(=O)NC=3SC=C(N3)C DUD-E_decoys_kif11:179
S(c1ncccc1)c2cc(c(N)cc2)C(=O)NC=3SC=C(N3)C DUD-E_actives_hxk4:62
Clc1cc2c(NC(=O)[C@H](OCc3cnccc3)[C@]2(C#CC4CC4)C(F)(F)F)cc1 DUD-E_decoys_inha:711
Clc1cc2c(NC(=O)[C@H](OCc3cnccc3)[C@]2(C#CC4CC4)C(F)(F)F)cc1 DUD-E_decoys_hivint:4068
Clc1cc2c(NC(=O)[C@H](OCc3cnccc3)[C@]2(C#CC4CC4)C(F)(F)F)cc1 DUD-E_actives_hivrt:294
O=C1Nc2c(Oc3cc(NC(=O)NC=4N(N=C(C4)C(C)(C)C)c5ccccc5)ccc3)cccc2N1 DUD-E_decoys_hivpr:1393
O=C1Nc2c(Oc3cc(NC(=O)NC=4N(N=C(C4)C(C)(C)C)c5ccccc5)ccc3)cccc2N1 DUD-E_actives_lck:396
Clc1c(cccc1)C=2N(C(c3ccc(Oc4ncccc4)cc3)=CC2)Cc5nc(N)ccc5 DUD-E_decoys_hivpr:18887
Clc1c(cccc1)C=2N(C(c3ccc(Oc4ncccc4)cc3)=CC2)Cc5nc(N)ccc5 DUD-E_actives_bace1:272
S1c2c(N=C1C)cc(Nc3nccc4c(Nc5ncccc5c6ncnc(NC)c6)c(ccc34)C)cc2 DUD-E_decoys_hivpr:25937
S1c2c(N=C1C)cc(Nc3nccc4c(Nc5ncccc5c6ncnc(NC)c6)c(ccc34)C)cc2 DUD-E_decoys_akt2:1993
S1c2c(N=C1C)cc(Nc3nccc4c(Nc5ncccc5c6ncnc(NC)c6)c(ccc34)C)cc2 DUD-E_actives_lck:212
S1c2c(N=C1C)cc(Nc3nccc4c(Nc5ncccc5c6ncnc(NC)c6)c(ccc34)C)cc2 DUD-E_actives_braf:68
S=C(Nc1cc(F)c(Oc2c3SC(C=4C=NN(C4)C)=Cc3ncc2)cc1)NC(=O)Cc5ccccc5 DUD-E_decoys_hivpr:29072
S=C(Nc1cc(F)c(Oc2c3SC(C=4C=NN(C4)C)=Cc3ncc2)cc1)NC(=O)Cc5ccccc5 DUD-E_decoys_ada17:6220
S=C(Nc1cc(F)c(Oc2c3SC(C=4C=NN(C4)C)=Cc3ncc2)cc1)NC(=O)Cc5ccccc5 DUD-E_actives_vgfr2:382
S=C(Nc1cc(F)c(Oc2c3SC(C=4C=NN(C4)C)=Cc3ncc2)cc1)NC(=O)Cc5ccccc5 DUD-E_actives_met:64
Clc1c(nc(OC)cc1)Nc2ncnc3c2c(OC(C)C)cc(OCCCN4CCN(C(=O)C)CC4)c3 DUD-E_decoys_hivpr:35669
Clc1c(nc(OC)cc1)Nc2ncnc3c2c(OC(C)C)cc(OCCCN4CCN(C(=O)C)CC4)c3 DUD-E_actives_src:91
Clc1c(nc(OC)cc1)Nc2ncnc3c2c(OC4CCOCC4)cc(OCCCN5CCOCC5)c3 DUD-E_decoys_hivpr:35670
Clc1c(nc(OC)cc1)Nc2ncnc3c2c(OC4CCOCC4)cc(OCCCN5CCOCC5)c3 DUD-E_decoys_fnta:22875
Clc1c(nc(OC)cc1)Nc2ncnc3c2c(OC4CCOCC4)cc(OCCCN5CCOCC5)c3 DUD-E_actives_src:108
Clc1c(Cl)c(NC(=O)C[n+]2c(cc(cc2C)C)C)c(S(=O)(=O)N)cc1S(=O)(=O)N DUD-E_decoys_hivint:918
Clc1c(Cl)c(NC(=O)C[n+]2c(cc(cc2C)C)C)c(S(=O)(=O)N)cc1S(=O)(=O)N DUD-E_actives_cah2:283
FC(F)(F)c1cc(NC(=O)Nc2ccc(c3c4c(ncc3)NN=C4N)cc2)ccc1 DUD-E_decoys_hivint:2468
FC(F)(F)c1cc(NC(=O)Nc2ccc(c3c4c(ncc3)NN=C4N)cc2)ccc1 DUD-E_actives_csf1r:29
S(=O)(=O)(N1CCC(C(=O)NO)(CS(=O)(=O)c2ccc(OCC#CC)cc2)CC1)Cc3ccncc3 DUD-E_decoys_hdac2:8376
S(=O)(=O)(N1CCC(C(=O)NO)(CS(=O)(=O)c2ccc(OCC#CC)cc2)CC1)Cc3ccncc3 DUD-E_actives_mmp13:570
S(=O)(=O)(N1CCC(C(=O)NO)(CS(=O)(=O)c2ccc(OCC#CC)cc2)CC1)Cc3ccncc3 DUD-E_actives_ada17:146
O=C(NCCCCNC(=O)/C(/C#N)=C/c1cc(O)c(O)cc1)/C(/C#N)=C/c2cc(O)c(O)cc2 DUD-E_decoys_glcm:578
O=C(NCCCCNC(=O)/C(/C#N)=C/c1cc(O)c(O)cc1)/C(/C#N)=C/c2cc(O)c(O)cc2 DUD-E_actives_egfr:483
Clc1c(Nc2ncnc3c2c(OC4CCOCC4)cc(OCCCN5CCOCC5)c3)cc(OC)nc1 DUD-E_decoys_fnta:22874
Clc1c(Nc2ncnc3c2c(OC4CCOCC4)cc(OCCCN5CCOCC5)c3)cc(OC)nc1 DUD-E_actives_src:448
ClC=1N(C(=O)C(=NC1)NCC(F)(F)c2ncccc2)CC(=O)NCc3c(cccc3)C4=NN=NN4C DUD-E_decoys_fkb1a:3914
ClC=1N(C(=O)C(=NC1)NCC(F)(F)c2ncccc2)CC(=O)NCc3c(cccc3)C4=NN=NN4C DUD-E_actives_thrb:157
S(=O)(=O)(c1cnc(N2N=C(C(C#N)=C2N3C[C@H](O[C@H](C3)C)C)C(F)F)cc1)C DUD-E_decoys_fkb1a:4322
S(=O)(=O)(c1cnc(N2N=C(C(C#N)=C2N3C[C@H](O[C@H](C3)C)C)C(F)F)cc1)C DUD-E_actives_pgh2:143
Clc1c2SC(SC3=Nc4c(ncnc4N)N3CCP(=O)(OCC)OCC)=Nc2cnc1 DUD-E_decoys_fak1:3619
Clc1c2SC(SC3=Nc4c(ncnc4N)N3CCP(=O)(OCC)OCC)=Nc2cnc1 DUD-E_actives_hs90a:19
O=C1OCCC[C@H](C(=O)NO)[C@H](C(=O)N[C@H](C(=O)NCc2ccncc2)CCCCN1)CC(C)C DUD-E_decoys_fa10:306
O=C1OCCC[C@H](C(=O)NO)[C@H](C(=O)N[C@H](C(=O)NCc2ccncc2)CCCCN1)CC(C)C DUD-E_decoys_egfr:19766
O=C1OCCC[C@H](C(=O)NO)[C@H](C(=O)N[C@H](C(=O)NCc2ccncc2)CCCCN1)CC(C)C DUD-E_decoys_aa2ar:27212
O=C1OCCC[C@H](C(=O)NO)[C@H](C(=O)N[C@H](C(=O)NCc2ccncc2)CCCCN1)CC(C)C DUD-E_actives_ada17:498
Fc1ccc(Oc2ncc(N3C(=O)CCCC34C(=O)NC(=O)NC4=O)cc2)cc1 DUD-E_decoys_fa10:11677
Fc1ccc(Oc2ncc(N3C(=O)CCCC34C(=O)NC(=O)NC4=O)cc2)cc1 DUD-E_actives_mmp13:353
S(=O)(=O)(c1cc(ccc1)CNc2nc(ncc2C(F)(F)F)Nc3cc4c(NC(=O)CC4)cc3)C DUD-E_decoys_fa10:14508
S(=O)(=O)(c1cc(ccc1)CNc2nc(ncc2C(F)(F)F)Nc3cc4c(NC(=O)CC4)cc3)C DUD-E_actives_fak1:6
Clc1c(N)cc(N2N=NN=C2C(=O)Nc3ncc(c4c(S(=O)(=O)N)cccc4)cc3)cc1 DUD-E_decoys_fa7:1959
Clc1c(N)cc(N2N=NN=C2C(=O)Nc3ncc(c4c(S(=O)(=O)N)cccc4)cc3)cc1 DUD-E_actives_fa10:503
Clc1c(cccc1)C=2N(C(c3ccc(Oc4cncnc4)cc3)=CC2)Cc5nc(N)c(OCCO)cc5 DUD-E_decoys_fa7:4922
Clc1c(cccc1)C=2N(C(c3ccc(Oc4cncnc4)cc3)=CC2)Cc5nc(N)c(OCCO)cc5 DUD-E_actives_bace1:97
O=C1N([C@H](C(=O)NC)Cc2cc3c(cc2)cccc3)CCC(=O)N([C@H]1CC(C)C)C/C=C/c4ccncc4 DUD-E_decoys_egfr:6465
O=C1N([C@H](C(=O)NC)Cc2cc3c(cc2)cccc3)CCC(=O)N([C@H]1CC(C)C)C/C=C/c4ccncc4 DUD-E_actives_ital:50
S1/C(/C(=O)NC1=O)=C\c2cc(c(O)c(c2)C(C)(C)C)C(C)(C)C DUD-E_decoys_egfr:12416
S1/C(/C(=O)NC1=O)=C\c2cc(c(O)c(c2)C(C)(C)C)C(C)(C)C DUD-E_actives_pgh2:217
S1/C(/C(=O)NC1=O)=C\c2cc(c(O)c(c2)C(C)(C)C)C(C)(C)C DUD-E_actives_pgh1:139
Brc1cnc(NC(=S)NCCN2c3c(nccc3)N4C(C2=O)=CC=C4)cc1 DUD-E_decoys_egfr:13413
Brc1cnc(NC(=S)NCCN2c3c(nccc3)N4C(C2=O)=CC=C4)cc1 DUD-E_decoys_ada17:33160
Brc1cnc(NC(=S)NCCN2c3c(nccc3)N4C(C2=O)=CC=C4)cc1 DUD-E_actives_hivrt:48
Clc1cc(c(N2N=CN=C2)cc1)CC=3Oc4c(N3)c(NCC(F)(F)c5ncccc5)ccc4 DUD-E_decoys_egfr:25027
Clc1cc(c(N2N=CN=C2)cc1)CC=3Oc4c(N3)c(NCC(F)(F)c5ncccc5)ccc4 DUD-E_actives_thrb:27
S(=O)(=O)(N[C@H](C(=O)NO)[C@H](C(=O)N[C@H](C(=O)NC)C(C)(C)C)CC(C)C)CCc1ccncc1 DUD-E_decoys_dyr:414
S(=O)(=O)(N[C@H](C(=O)NO)[C@H](C(=O)N[C@H](C(=O)NC)C(C)(C)C)CC(C)C)CCc1ccncc1 DUD-E_actives_ada17:111
O=C(NNC(=O)c1c(O)cccc1)c2c(O)cccc2 DUD-E_decoys_dyr:2050
O=C(NNC(=O)c1c(O)cccc1)c2c(O)cccc2 DUD-E_actives_hivint:87
O=C(NNC(=O)c1ccncc1)Nc2c3c(ccc2)C4=NNC(c5ccc(OC)cc5)=C4C3=O DUD-E_decoys_dyr:15762
O=C(NNC(=O)c1ccncc1)Nc2c3c(ccc2)C4=NNC(c5ccc(OC)cc5)=C4C3=O DUD-E_actives_cdk2:123
S=C(Nc1cc(F)c(Oc2c3SC(c4ncccc4)=Cc3ncc2)cc1)NC(=O)Cc5ccccc5 DUD-E_decoys_drd3:16379
S=C(Nc1cc(F)c(Oc2c3SC(c4ncccc4)=Cc3ncc2)cc1)NC(=O)Cc5ccccc5 DUD-E_actives_vgfr2:314
S=C(Nc1cc(F)c(Oc2c3SC(c4ncccc4)=Cc3ncc2)cc1)NC(=O)Cc5ccccc5 DUD-E_actives_met:56
n1c(N[C@@H]2c3c(cccc3)CCC2)cc(cc1)C=4N5C(=NC4c6ccccc6)N=C(N)C=C5 DUD-E_decoys_dhi1:5174
n1c(N[C@@H]2c3c(cccc3)CCC2)cc(cc1)C=4N5C(=NC4c6ccccc6)N=C(N)C=C5 DUD-E_actives_mk14:152
n1c(Nc2cc(C#C)ccc2)c3c(c(Nc4ncccc4c5ncnc(NC)c5)c(cc3)C)cc1 DUD-E_decoys_csf1r:9337
n1c(Nc2cc(C#C)ccc2)c3c(c(Nc4ncccc4c5ncnc(NC)c5)c(cc3)C)cc1 DUD-E_actives_braf:65
FC(F)(F)C1=NN(c2ccc(OC)cc2)C=3C(=O)N(c4ccc(N5C(=O)CCCCC5)cc4)CCC13 DUD-E_decoys_cp3a4:4464
FC(F)(F)C1=NN(c2ccc(OC)cc2)C=3C(=O)N(c4ccc(N5C(=O)CCCCC5)cc4)CCC13 DUD-E_actives_fa10:139
S(=O)(=O)(N)c1ccc(cc1)CNC(=O)C=2C(=O)Oc3c(cccc3)C2 DUD-E_decoys_cp3a4:5155
S(=O)(=O)(N)c1ccc(cc1)CNC(=O)C=2C(=O)Oc3c(cccc3)C2 DUD-E_actives_cah2:233
OCC#CCN1c2c(N=C1)c(ncc2)N DUD-E_decoys_comt:2655
OCC#CCN1c2c(N=C1)c(ncc2)N DUD-E_actives_sahh:35
O=C1NN=C(c2ccc(OC)cc2)C1=NNc3cnccc3 DUD-E_decoys_comt:3528
O=C1NN=C(c2ccc(OC)cc2)C1=NNc3cnccc3 DUD-E_actives_cdk2:262
O=C(N)C=1C(=NN2C1Nc3c(cc(OCc4ncccc4)cc3)CC2)c5ccc(Oc6ccccc6)cc5 DUD-E_decoys_casp3:4590
O=C(N)C=1C(=NN2C1Nc3c(cc(OCc4ncccc4)cc3)CC2)c5ccc(Oc6ccccc6)cc5 DUD-E_actives_lck:110
Brc1nccc(c1)COC2=C(SC(N3c4c(N=C3)cc(OC)c(OC)c4)=C2)C(=O)N DUD-E_decoys_cah2:9189
Brc1nccc(c1)COC2=C(SC(N3c4c(N=C3)cc(OC)c(OC)c4)=C2)C(=O)N DUD-E_actives_plk1:42
O=C(N)C=1C(=NN2C1Nc3c(cc(OCc4cnccc4)cc3)CC2)c5ccc(Oc6ccccc6)cc5 DUD-E_decoys_cah2:17811
O=C(N)C=1C(=NN2C1Nc3c(cc(OCc4cnccc4)cc3)CC2)c5ccc(Oc6ccccc6)cc5 DUD-E_actives_lck:71
S(c1nc(N)c(C#N)c(c1C#N)c2cc(O)ccc2)CC3=NC=CN3 DUD-E_decoys_cah2:19384
S(c1nc(N)c(C#N)c(c1C#N)c2cc(O)ccc2)CC3=NC=CN3 DUD-E_actives_aa2ar:422
S1C(C(=O)Nc2cc3OC(F)(F)Oc3cc2)=C(N=C1)NCc4cnc(NC(=O)NC)cc4 DUD-E_decoys_cah2:19646
S1C(C(=O)Nc2cc3OC(F)(F)Oc3cc2)=C(N=C1)NCc4cnc(NC(=O)NC)cc4 DUD-E_actives_vgfr2:102
S1C(C(=O)Nc2cc3OC(F)(F)Oc3cc2)=C(N=C1)NCc4cnc(NC(=O)NC)cc4 DUD-E_actives_mk01:61
S1C(C(=O)Nc2cc3OC(F)(F)Oc3cc2)=C(N=C1)NCc4cnc(NC(=O)NC)cc4 DUD-E_actives_braf:88
S1C(C(=O)Nc2cc3OC(F)(F)Oc3cc2)=C(N=C1)NCc4cnc(NC(=O)NC)cc4 DUD-E_actives_akt1:135
Fc1c(nccc1C)CNC(=O)CN2C(=O)C(=NC=C2C#N)NCC(F)(F)c3ncccc3 DUD-E_decoys_cah2:23285
Fc1c(nccc1C)CNC(=O)CN2C(=O)C(=NC=C2C#N)NCC(F)(F)c3ncccc3 DUD-E_decoys_ada17:1318
Fc1c(nccc1C)CNC(=O)CN2C(=O)C(=NC=C2C#N)NCC(F)(F)c3ncccc3 DUD-E_actives_thrb:81
ClC=1c2c(NC1)cc(cc2)C(=O)N[C@H]3[C@@H](NC(=O)c4ccc(N5C(=O)C=CC=C5)cc4)CCC3 DUD-E_decoys_braf:6046
ClC=1c2c(NC1)cc(cc2)C(=O)N[C@H]3[C@@H](NC(=O)c4ccc(N5C(=O)C=CC=C5)cc4)CCC3 DUD-E_actives_fa10:181
Clc1c(OCc2cncc(c2)C(=O)N3[C@@H]4C[C@](C3)(CC(C4)(C)C)C)c(Cl)ccc1 DUD-E_decoys_andr:4743
Clc1c(OCc2cncc(c2)C(=O)N3[C@@H]4C[C@](C3)(CC(C4)(C)C)C)c(Cl)ccc1 DUD-E_actives_dhi1:53
BrC=1SC(c2ccc(F)cc2)=C(c3ccc(S(=O)(=O)C)cc3)C1 DUD-E_decoys_andr:6534
BrC=1SC(c2ccc(F)cc2)=C(c3ccc(S(=O)(=O)C)cc3)C1 DUD-E_actives_pgh2:29
BrC=1SC(c2ccc(F)cc2)=C(c3ccc(S(=O)(=O)C)cc3)C1 DUD-E_actives_pgh1:25
Clc1c(N2N=CC3=C2CCN(C(=O)c4cc5NC=Cc5cc4)C3)cccc1 DUD-E_decoys_andr:8561
Clc1c(N2N=CC3=C2CCN(C(=O)c4cc5NC=Cc5cc4)C3)cccc1 DUD-E_actives_mk14:457
Clc1c(c(Cl)ccc1)C=2C(=O)N(c3c(cnc(Nc4ccncc4)c3)C2)C DUD-E_decoys_andr:13099
Clc1c(c(Cl)ccc1)C=2C(=O)N(c3c(cnc(Nc4ccncc4)c3)C2)C DUD-E_actives_src:484
ON=C1c2c(cc(cc2)C=3C(=NN(C3)[C@H]4C[C@@H](O)CCC4)c5ccncc5)CC1 DUD-E_decoys_aldr:3917
ON=C1c2c(cc(cc2)C=3C(=NN(C3)[C@H]4C[C@@H](O)CCC4)c5ccncc5)CC1 DUD-E_decoys_aa2ar:15124
ON=C1c2c(cc(cc2)C=3C(=NN(C3)[C@H]4C[C@@H](O)CCC4)c5ccncc5)CC1 DUD-E_actives_braf:2
O=C(N1c2c(cc(N3C(=O)C=CC=C3)cc2)CC1)C=4N(N=C(C(=O)N)C4)c5cc6c(ON=C6N)cc5 DUD-E_decoys_akt1:15477
O=C(N1c2c(cc(N3C(=O)C=CC=C3)cc2)CC1)C=4N(N=C(C(=O)N)C4)c5cc6c(ON=C6N)cc5 DUD-E_actives_fa10:85
S(c1ccc(NC(=O)C2=C(N(N=C2)C)NCc3cnc(NC(=O)NC)cc3)cc1)C(F)(F)F DUD-E_decoys_adrb2:2572
S(c1ccc(NC(=O)C2=C(N(N=C2)C)NCc3cnc(NC(=O)NC)cc3)cc1)C(F)(F)F DUD-E_actives_mk01:77
S(c1ccc(NC(=O)C2=C(N(N=C2)C)NCc3cnc(NC(=O)NC)cc3)cc1)C(F)(F)F DUD-E_actives_braf:109
S(c1ccc(NC(=O)C2=C(N(N=C2)C)NCc3cnc(NC(=O)NC)cc3)cc1)C(F)(F)F DUD-E_actives_akt1:120
Fc1c(N(c2nc(c3c(F)cc(F)cc3)c(cc2)C(=O)N)C(=O)N)c(F)ccc1 DUD-E_decoys_adrb2:12418
Fc1c(N(c2nc(c3c(F)cc(F)cc3)c(cc2)C(=O)N)C(=O)N)c(F)ccc1 DUD-E_actives_mk14:168
Fc1c(N(c2nc(c3c(F)cc(F)cc3)c(cc2)C(=O)N)C(=O)N)c(F)ccc1 DUD-E_actives_mk10:99
Fc1ccc(cc1)C=2N(C(=CC2c3ccncc3)C(C)C)/C=C/[C@@H](O)C[C@@H](O)CC(=O)OC DUD-E_decoys_adrb1:760
Fc1ccc(cc1)C=2N(C(=CC2c3ccncc3)C(C)C)/C=C/[C@@H](O)C[C@@H](O)CC(=O)OC DUD-E_actives_hmdh:58
S=C(Nc1cc(F)c(Oc2c3SC(C4=NC=CN4C)=Cc3ncc2)cc1)NC(=O)Cc5ccccc5 DUD-E_decoys_ada17:6221
S=C(Nc1cc(F)c(Oc2c3SC(C4=NC=CN4C)=Cc3ncc2)cc1)NC(=O)Cc5ccccc5 DUD-E_actives_vgfr2:240
S=C(Nc1cc(F)c(Oc2c3SC(C4=NC=CN4C)=Cc3ncc2)cc1)NC(=O)Cc5ccccc5 DUD-E_actives_met:8
Clc1cc(OC)c(NC(=O)c2cnc(N3C(=O)C=CC=C3)cc2)c(c1)C(=O)Nc4ncc(Cl)cc4 DUD-E_decoys_ada17:9320
Clc1cc(OC)c(NC(=O)c2cnc(N3C(=O)C=CC=C3)cc2)c(c1)C(=O)Nc4ncc(Cl)cc4 DUD-E_actives_fa10:92
S(=O)(=O)(N)c1cnc(Sc2cc(F)c(F)cc2)c(c1)CNCc3ccc(OC)cc3 DUD-E_decoys_ada17:11888
S(=O)(=O)(N)c1cnc(Sc2cc(F)c(F)cc2)c(c1)CNCc3ccc(OC)cc3 DUD-E_actives_cah2:363
S=C(Nc1cc(c(O)cc1)C=2Sc3c(N2)cccc3)NC(=O)c4ccc([N+]([O-])=O)cc4 DUD-E_decoys_ada17:15242
S=C(Nc1cc(c(O)cc1)C=2Sc3c(N2)cccc3)NC(=O)c4ccc([N+]([O-])=O)cc4 DUD-E_actives_src:379
S=C(Nc1cc(c(O)cc1)C=2Sc3c(N2)cccc3)NC(=O)c4ccc([N+]([O-])=O)cc4 DUD-E_actives_igf1r:124
S=C(Nc1cc(c(O)cc1)C=2Sc3c(N2)cccc3)NC(=O)c4ccc([N+]([O-])=O)cc4 DUD-E_actives_fak1:98
S=C(Nc1cc(c(O)cc1)C=2Sc3c(N2)cccc3)NC(=O)c4ccc([N+]([O-])=O)cc4 DUD-E_actives_egfr:421
S=C(Nc1cc(c(O)cc1)C=2Sc3c(N2)cccc3)NC(=O)c4ccc([N+]([O-])=O)cc4 DUD-E_actives_cdk2:449
Clc1cc(ccc1)[C@H](O)CNC2=C(C(=O)NC=C2)C3=Nc4c(N3)cc(N5CCOCC5)cc4C DUD-E_decoys_ada17:23531
Clc1cc(ccc1)[C@H](O)CNC2=C(C(=O)NC=C2)C3=Nc4c(N3)cc(N5CCOCC5)cc4C DUD-E_actives_mp2k1:90
Clc1cc(ccc1)[C@H](O)CNC2=C(C(=O)NC=C2)C3=Nc4c(N3)cc(N5CCOCC5)cc4C DUD-E_actives_lck:370
Clc1cc(ccc1)[C@H](O)CNC2=C(C(=O)NC=C2)C3=Nc4c(N3)cc(N5CCOCC5)cc4C DUD-E_actives_igf1r:97
Clc1cc(ccc1)[C@H](O)CNC2=C(C(=O)NC=C2)C3=Nc4c(N3)cc(N5CCOCC5)cc4C DUD-E_actives_fak1:38
Clc1cc(ccc1)[C@H](O)CNC2=C(C(=O)NC=C2)C3=Nc4c(N3)cc(N5CCOCC5)cc4C DUD-E_actives_cp3a4:3
ClC=1N(C(=O)C(=NC1)NCC(F)(F)c2ncccc2)CC(=O)NCc3c(cccc3)C=4N=NSC4 DUD-E_decoys_ada17:29365
ClC=1N(C(=O)C(=NC1)NCC(F)(F)c2ncccc2)CC(=O)NCc3c(cccc3)C=4N=NSC4 DUD-E_actives_thrb:127
Clc1ccc(NC(=O)N2[C@@H](C(=O)Nc3ncc(N4C(=O)C=CC=C4)cc3)C[C@@H](OC)C2)cc1 DUD-E_decoys_aa2ar:10734
Clc1ccc(NC(=O)N2[C@@H](C(=O)Nc3ncc(N4C(=O)C=CC=C4)cc3)C[C@@H](OC)C2)cc1 DUD-E_actives_fa10:433
S(=O)(=O)(N1CCN(C2=NC(c3nc(c(F)cc3)C)=C(N2)C4=CN5N=CN=C5C=C4)CC1)C DUD-E_decoys_aa2ar:15940
S(=O)(=O)(N1CCN(C2=NC(c3nc(c(F)cc3)C)=C(N2)C4=CN5N=CN=C5C=C4)CC1)C DUD-E_actives_tgfr1:6
S(=O)(=O)(Nc1cc(S(=O)(=O)N)ccc1)c2ccc(NC(=O)C[n+]3c(cc(cc3C)C)C)cc2 DUD-E_decoys_aa2ar:24852
S(=O)(=O)(Nc1cc(S(=O)(=O)N)ccc1)c2ccc(NC(=O)C[n+]3c(cc(cc3C)C)C)cc2 DUD-E_actives_cah2:269
O=C1OCCC[C@H](C(=O)NO)[C@H](C(=O)N[C@H](C(=O)NCCc2ncccc2)CCCCN1)CC(C)C DUD-E_decoys_aa2ar:27674
O=C1OCCC[C@H](C(=O)NO)[C@H](C(=O)N[C@H](C(=O)NCCc2ncccc2)CCCCN1)CC(C)C DUD-E_actives_ada17:485
