# Supplementary material for: MONA – Interactive manipulation of molecule collections
Source: J Cheminform. 2013 Aug 28;5:38. doi: 10.1186/1758-2946-5-38 (PMC3849754; doi:10.1186/1758-2946-5-38)
Supplement: Additional file 2 — The file contains all molecules from the intersection between a set containing all DUD‐E decoys and a set containing all LigandExpo molecules (141 molecules). [file 1758-2946-5-38-S2.smi]

Clc1nc2N(C=Nc2c(n1)N)[C@@H]3O[C@@H]([C@@H](O)C3)CO ligandexpo:5427
Clc1nc2N(C=Nc2c(n1)N)[C@@H]3O[C@@H]([C@@H](O)C3)CO DUD-E_decoys_mp2k1:126
Clc1nc2N(C=Nc2c(n1)N)[C@@H]3O[C@@H]([C@@H](O)C3)CO drugbank-approved:126
Clc1nc2N(C=Nc2c(n1)N)[C@@H]3O[C@@H]([C@@H](O)C3)CO drugbank-all:128
S1[C@@H](O[C@H](N2C(=O)N=C(N)C(F)=C2)C1)CO ligandexpo:6838
S1[C@@H](O[C@H](N2C(=O)N=C(N)C(F)=C2)C1)CO DUD-E_decoys_cah2:8262
S1[C@@H](O[C@H](N2C(=O)N=C(N)C(F)=C2)C1)CO drugbank-approved:745
S1[C@@H](O[C@H](N2C(=O)N=C(N)C(F)=C2)C1)CO drugbank-all:751
O=C1OC[C@H]2[C@H]1[C@@H](c3c(cc4OCOc4c3)[C@H]2O[C@@H]5O[C@H]6[C@@H](O[C@@H](OC6)C)[C@H](O)[C@H]5O)c7cc(OC)c(O)c(OC)c7 ligandexpo:6862
O=C1OC[C@H]2[C@H]1[C@@H](c3c(cc4OCOc4c3)[C@H]2O[C@@H]5O[C@H]6[C@@H](O[C@@H](OC6)C)[C@H](O)[C@H]5O)c7cc(OC)c(O)c(OC)c7 DUD-E_decoys_try1:16429
O=C1OC[C@H]2[C@H]1[C@@H](c3c(cc4OCOc4c3)[C@H]2O[C@@H]5O[C@H]6[C@@H](O[C@@H](OC6)C)[C@H](O)[C@H]5O)c7cc(OC)c(O)c(OC)c7 DUD-E_decoys_fa10:9035
O=C1OC[C@H]2[C@H]1[C@@H](c3c(cc4OCOc4c3)[C@H]2O[C@@H]5O[C@H]6[C@@H](O[C@@H](OC6)C)[C@H](O)[C@H]5O)c7cc(OC)c(O)c(OC)c7 drugbank-approved:641
O=C1OC[C@H]2[C@H]1[C@@H](c3c(cc4OCOc4c3)[C@H]2O[C@@H]5O[C@H]6[C@@H](O[C@@H](OC6)C)[C@H](O)[C@H]5O)c7cc(OC)c(O)c(OC)c7 drugbank-all:647
Clc1c(S(=O)(=O)N)cc2S(=O)(=O)NCNc2c1 ligandexpo:8113
Clc1c(S(=O)(=O)N)cc2S(=O)(=O)NCNc2c1 DUD-E_decoys_nram:5722
Clc1c(S(=O)(=O)N)cc2S(=O)(=O)NCNc2c1 DUD-E_decoys_met:3322
Clc1c(S(=O)(=O)N)cc2S(=O)(=O)NCNc2c1 drugbank-approved:856
Clc1c(S(=O)(=O)N)cc2S(=O)(=O)NCNc2c1 drugbank-all:864
S1(=O)(=O)NCNc2c1cc(S(=O)(=O)N)c(c2)C(F)(F)F ligandexpo:8160
S1(=O)(=O)NCNc2c1cc(S(=O)(=O)N)c(c2)C(F)(F)F DUD-E_decoys_nram:5723
S1(=O)(=O)NCNc2c1cc(S(=O)(=O)N)c(c2)C(F)(F)F drugbank-approved:642
S1(=O)(=O)NCNc2c1cc(S(=O)(=O)N)c(c2)C(F)(F)F drugbank-all:648
Clc1c(Cl)cc(S(=O)(=O)N)cc1S(=O)(=O)N ligandexpo:8562
Clc1c(Cl)cc(S(=O)(=O)N)cc1S(=O)(=O)N DUD-E_decoys_aa2ar:20263
Clc1c(Cl)cc(S(=O)(=O)N)cc1S(=O)(=O)N drugbank-approved:996
Clc1c(Cl)cc(S(=O)(=O)N)cc1S(=O)(=O)N drugbank-all:1006
IC=1C(=O)NC(=O)N(C1)[C@@H]2O[C@@H]([C@@H](O)C2)CO ligandexpo:8624
IC=1C(=O)NC(=O)N(C1)[C@@H]2O[C@@H]([C@@H](O)C2)CO DUD-E_decoys_tryb1:4817
IC=1C(=O)NC(=O)N(C1)[C@@H]2O[C@@H]([C@@H](O)C2)CO DUD-E_decoys_dpp4:1068
IC=1C(=O)NC(=O)N(C1)[C@@H]2O[C@@H]([C@@H](O)C2)CO drugbank-approved:133
IC=1C(=O)NC(=O)N(C1)[C@@H]2O[C@@H]([C@@H](O)C2)CO drugbank-all:135
O=C1OCC(=C1)[C@@H]2[C@@]3([C@@](O)([C@H]4[C@@H]([C@@]5([C@@](O)(C[C@@H](O[C@@H]6O[C@H]([C@H](O)[C@@H](O)[C@H]6O)C)C[C@H]5O)CC4)CO)[C@H](O)C3)CC2)C ligandexpo:11252
O=C1OCC(=C1)[C@@H]2[C@@]3([C@@](O)([C@H]4[C@@H]([C@@]5([C@@](O)(C[C@@H](O[C@@H]6O[C@H]([C@H](O)[C@@H](O)[C@H]6O)C)C[C@H]5O)CC4)CO)[C@H](O)C3)CC2)C DUD-E_decoys_try1:7047
O=C1OCC(=C1)[C@@H]2[C@@]3([C@@](O)([C@H]4[C@@H]([C@@]5([C@@](O)(C[C@@H](O[C@@H]6O[C@H]([C@H](O)[C@@H](O)[C@H]6O)C)C[C@H]5O)CC4)CO)[C@H](O)C3)CC2)C DUD-E_decoys_fa10:8312
O=C1OCC(=C1)[C@@H]2[C@@]3([C@@](O)([C@H]4[C@@H]([C@@]5([C@@](O)(C[C@@H](O[C@@H]6O[C@H]([C@H](O)[C@@H](O)[C@H]6O)C)C[C@H]5O)CC4)CO)[C@H](O)C3)CC2)C DUD-E_decoys_cah2:31074
O=C1OCC(=C1)[C@@H]2[C@@]3([C@@](O)([C@H]4[C@@H]([C@@]5([C@@](O)(C[C@@H](O[C@@H]6O[C@H]([C@H](O)[C@@H](O)[C@H]6O)C)C[C@H]5O)CC4)CO)[C@H](O)C3)CC2)C drugbank-approved:946
O=C1OCC(=C1)[C@@H]2[C@@]3([C@@](O)([C@H]4[C@@H]([C@@]5([C@@](O)(C[C@@H](O[C@@H]6O[C@H]([C@H](O)[C@@H](O)[C@H]6O)C)C[C@H]5O)CC4)CO)[C@H](O)C3)CC2)C drugbank-all:955
O=C1N=C2N(c3c(N=C2C(=O)N1)cc(c(c3)C)C)C[C@H](O)[C@H](O)[C@H](O)CO ligandexpo:12549
O=C1N=C2N(c3c(N=C2C(=O)N1)cc(c(c3)C)C)C[C@H](O)[C@H](O)[C@H](O)CO DUD-E_decoys_thrb:5455
O=C1N=C2N(c3c(N=C2C(=O)N1)cc(c(c3)C)C)C[C@H](O)[C@H](O)[C@H](O)CO drugbank-approved:27
O=C1N=C2N(c3c(N=C2C(=O)N1)cc(c(c3)C)C)C[C@H](O)[C@H](O)[C@H](O)CO drugbank-all:28
O=C1C=C2[C@@]([C@@H]3[C@H]([C@H]4[C@@]([C@@H](C(=O)C)CC4)(CC3)C)CC2)(CC1)C ligandexpo:13343
O=C1C=C2[C@@]([C@@H]3[C@H]([C@H]4[C@@]([C@@H](C(=O)C)CC4)(CC3)C)CC2)(CC1)C DUD-E_decoys_pgh1:10188
O=C1C=C2[C@@]([C@@H]3[C@H]([C@H]4[C@@]([C@@H](C(=O)C)CC4)(CC3)C)CC2)(CC1)C drugbank-approved:276
O=C1C=C2[C@@]([C@@H]3[C@H]([C@H]4[C@@]([C@@H](C(=O)C)CC4)(CC3)C)CC2)(CC1)C drugbank-all:278
[O-][N+](=O)c1c(O)c(O)cc(c1)C(=O)c2ccc(cc2)C ligandexpo:13612
[O-][N+](=O)c1c(O)c(O)cc(c1)C(=O)c2ccc(cc2)C DUD-E_decoys_rock1:2713
[O-][N+](=O)c1c(O)c(O)cc(c1)C(=O)c2ccc(cc2)C actives_comt:5
[O-][N+](=O)c1c(O)c(O)cc(c1)C(=O)c2ccc(cc2)C drugbank-approved:207
[O-][N+](=O)c1c(O)c(O)cc(c1)C(=O)c2ccc(cc2)C drugbank-all:209
O=C1N2[C@](O[C@]1(NC(=O)[C@@H]3C=C4c5c6c(NC=C6C[C@H]4N(C3)C)ccc5)C)(O)[C@H]7N(C(=O)[C@@H]2Cc8ccccc8)CCC7 DUD-E_decoys_src:7545
O=C1N2[C@](O[C@]1(NC(=O)[C@@H]3C=C4c5c6c(NC=C6C[C@H]4N(C3)C)ccc5)C)(O)[C@H]7N(C(=O)[C@@H]2Cc8ccccc8)CCC7 drugbank-approved:565
O=C1N2[C@](O[C@]1(NC(=O)[C@@H]3C=C4c5c6c(NC=C6C[C@H]4N(C3)C)ccc5)C)(O)[C@H]7N(C(=O)[C@@H]2Cc8ccccc8)CCC7 drugbank-all:571
OCCN(c1nc(N2CCCCC2)c3nc(nc(N4CCCCC4)c3n1)N(CCO)CCO)CCO DUD-E_decoys_reni:3862
OCCN(c1nc(N2CCCCC2)c3nc(nc(N4CCCCC4)c3n1)N(CCO)CCO)CCO drugbank-approved:833
OCCN(c1nc(N2CCCCC2)c3nc(nc(N4CCCCC4)c3n1)N(CCO)CCO)CCO drugbank-all:841
O[C@@]1([C@@]2([C@H]([C@H]3[C@@H]([C@@H]4C(=CCCC4)CC3)CC2)CC1)C)CC=C DUD-E_decoys_pgh1:2100
O[C@@]1([C@@]2([C@H]([C@H]3[C@@H]([C@@H]4C(=CCCC4)CC3)CC2)CC1)C)CC=C drugbank-approved:1213
O[C@@]1([C@@]2([C@H]([C@H]3[C@@H]([C@@H]4C(=CCCC4)CC3)CC2)CC1)C)CC=C drugbank-all:1228
O1[C@@](O)([C@@H](O)[C@H](O[C@@H]2O[C@@H]([C@H](O)[C@H](O)[C@H]2O)CO)[C@H]1CO)CO DUD-E_decoys_nram:6125
O1[C@@](O)([C@@H](O)[C@H](O[C@@H]2O[C@@H]([C@H](O)[C@H](O)[C@H]2O)CO)[C@H]1CO)CO DUD-E_decoys_dyr:8979
O1[C@@](O)([C@@H](O)[C@H](O[C@@H]2O[C@@H]([C@H](O)[C@H](O)[C@H]2O)CO)[C@H]1CO)CO drugbank-approved:450
O1[C@@](O)([C@@H](O)[C@H](O[C@@H]2O[C@@H]([C@H](O)[C@H](O)[C@H]2O)CO)[C@H]1CO)CO drugbank-all:456
S1C(=NC(C(=NOC)C(=O)N[C@@H]2C(=O)N3C(C([O-])=O)=C(CS[C@@H]32)C[N+]4(CCCC4)C)=C1)N DUD-E_decoys_mmp13:0
S1C(=NC(C(=NOC)C(=O)N[C@@H]2C(=O)N3C(C([O-])=O)=C(CS[C@@H]32)C[N+]4(CCCC4)C)=C1)N drugbank-approved:1196
S1C(=NC(C(=NOC)C(=O)N[C@@H]2C(=O)N3C(C([O-])=O)=C(CS[C@@H]32)C[N+]4(CCCC4)C)=C1)N drugbank-all:1211
O=C(O[C@]1(C#C)[C@@]2([C@H]([C@H]3[C@@H]([C@@H]4C(=CC(=NO)CC4)CC3)CC2)CC1)CC)C DUD-E_decoys_mk14:31035
O=C(O[C@]1(C#C)[C@@]2([C@H]([C@H]3[C@@H]([C@@H]4C(=CC(=NO)CC4)CC3)CC2)CC1)CC)C drugbank-approved:818
O=C(O[C@]1(C#C)[C@@]2([C@H]([C@H]3[C@@H]([C@@H]4C(=CC(=NO)CC4)CC3)CC2)CC1)CC)C drugbank-all:826
O=C(Nc1c(cc(c(O)c1)C(C)(C)C)C(C)(C)C)C=2C(=O)c3c(NC2)cccc3 DUD-E_decoys_mk01:1633
O=C(Nc1c(cc(c(O)c1)C(C)(C)C)C(C)(C)C)C=2C(=O)c3c(NC2)cccc3 drugbank-approved:1405
O=C(Nc1c(cc(c(O)c1)C(C)(C)C)C(C)(C)C)C=2C(=O)c3c(NC2)cccc3 drugbank-all:6394
S1C([C@@H](N2C(=O)[C@@H](NC(=O)[C@H](N)c3ccccc3)[C@@H]12)C(=O)OCOC(=O)C(C)(C)C)(C)C DUD-E_decoys_fak1:3984
S1C([C@@H](N2C(=O)[C@@H](NC(=O)[C@H](N)c3ccccc3)[C@@H]12)C(=O)OCOC(=O)C(C)(C)C)(C)C drugbank-approved:1251
S1C([C@@H](N2C(=O)[C@@H](NC(=O)[C@H](N)c3ccccc3)[C@@H]12)C(=O)OCOC(=O)C(C)(C)C)(C)C drugbank-all:1371
S(=O)(O)CNc1ccc(S(=O)(=O)c2ccc(NCS(=O)O)cc2)cc1 DUD-E_decoys_fa10:12104
S(=O)(O)CNc1ccc(S(=O)(=O)c2ccc(NCS(=O)O)cc2)cc1 drugbank-approved:997
S(=O)(O)CNc1ccc(S(=O)(=O)c2ccc(NCS(=O)O)cc2)cc1 drugbank-all:1007
O=C(N1c2c(cccc2)C=Cc3c1cccc3)N DUD-E_decoys_esr2:13798
O=C(N1c2c(cccc2)C=Cc3c1cccc3)N drugbank-approved:435
O=C(N1c2c(cccc2)C=Cc3c1cccc3)N drugbank-all:439
F[C@]12[C@@]3(C(=CC(=O)C=C3)[C@@H](F)C[C@H]2[C@H]4[C@@]([C@@](OC(=O)CCC)(C(=O)COC(=O)C)CC4)(C[C@@H]1O)C)C DUD-E_decoys_egfr:4786
F[C@]12[C@@]3(C(=CC(=O)C=C3)[C@@H](F)C[C@H]2[C@H]4[C@@]([C@@](OC(=O)CCC)(C(=O)COC(=O)C)CC4)(C[C@@H]1O)C)C drugbank-approved:1380
F[C@]12[C@@]3(C(=CC(=O)C=C3)[C@@H](F)C[C@H]2[C@H]4[C@@]([C@@](OC(=O)CCC)(C(=O)COC(=O)C)CC4)(C[C@@H]1O)C)C drugbank-all:4454
O=C(O[C@@H]1[C@@]2([C@H]([C@H]3[C@@H]([C@@H]4C(=CC(=O)CC4)CC3)CC2)CC1)C)CCc5ccccc5 DUD-E_decoys_cp3a4:1149
O=C(O[C@@H]1[C@@]2([C@H]([C@H]3[C@@H]([C@@H]4C(=CC(=O)CC4)CC3)CC2)CC1)C)CCc5ccccc5 drugbank-approved:842
O=C(O[C@@H]1[C@@]2([C@H]([C@H]3[C@@H]([C@@H]4C(=CC(=O)CC4)CC3)CC2)CC1)C)CCc5ccccc5 drugbank-all:850
S1C(=CC=C1)C(O)(C(=O)OC2C[C@H]3[N+]([C@H]([C@H]4O[C@H]43)C2)(C)C)C=5SC=CC5 DUD-E_decoys_andr:233
S1C(=CC=C1)C(O)(C(=O)OC2C[C@H]3[N+]([C@H]([C@H]4O[C@H]43)C2)(C)C)C=5SC=CC5 drugbank-approved:1192
S1C(=CC=C1)C(O)(C(=O)OC2C[C@H]3[N+]([C@H]([C@H]4O[C@H]43)C2)(C)C)C=5SC=CC5 drugbank-all:1207
Cl[C@@]12[C@@]3(C(=CC(=O)C=C3)CC[C@@H]1[C@H]4[C@@]([C@@](OC(=O)CC)(C(=O)COC(=O)CC)[C@H](C4)C)(C[C@@H]2O)C)C DUD-E_decoys_ada17:1972
Cl[C@@]12[C@@]3(C(=CC(=O)C=C3)CC[C@@H]1[C@H]4[C@@]([C@@](OC(=O)CC)(C(=O)COC(=O)CC)[C@H](C4)C)(C[C@@H]2O)C)C drugbank-approved:274
Cl[C@@]12[C@@]3(C(=CC(=O)C=C3)CC[C@@H]1[C@H]4[C@@]([C@@](OC(=O)CC)(C(=O)COC(=O)CC)[C@H](C4)C)(C[C@@H]2O)C)C drugbank-all:276
S(C(=O)[C@]1(OC(=O)CC)[C@@]2([C@H]([C@H]3[C@@](F)([C@@]4(C(=CC(=O)C=C4)[C@@H](F)C3)C)[C@@H](O)C2)C[C@H]1C)C)CF DUD-E_decoys_abl1:6531
S(C(=O)[C@]1(OC(=O)CC)[C@@]2([C@H]([C@H]3[C@@](F)([C@@]4(C(=CC(=O)C=C4)[C@@H](F)C3)C)[C@@H](O)C2)C[C@H]1C)C)CF drugbank-approved:457
S(C(=O)[C@]1(OC(=O)CC)[C@@]2([C@H]([C@H]3[C@@](F)([C@@]4(C(=CC(=O)C=C4)[C@@H](F)C3)C)[C@@H](O)C2)C[C@H]1C)C)CF drugbank-all:463
