# Supplementary material for: MONA – Interactive manipulation of molecule collections
Source: J Cheminform. 2013 Aug 28;5:38. doi: 10.1186/1758-2946-5-38 (PMC3849754; doi:10.1186/1758-2946-5-38)
Supplement: Additional file 3 — The file contains all molecules from the intersection between a set containing all DUD‐E decoys and a set containing all DrugBank molecules (23 molecules). [file 1758-2946-5-38-S3.smi]

FC[C@H]1O[C@@H](N2C(=O)NC(=O)C(=C2)C)C[C@@H]1O ligandexpo:360
FC[C@H]1O[C@@H](N2C(=O)NC(=O)C(=C2)C)C[C@@H]1O DUD-E_decoys_dpp4:5501
O=C1C=C2[C@@]([C@@H]3[C@@H]1[C@H]4[C@@]([C@@H]([C@@H](CCCC(C)C)C)CC4)(CC3)C)(CC[C@H](O)C2)C ligandexpo:435
O=C1C=C2[C@@]([C@@H]3[C@@H]1[C@H]4[C@@]([C@@H]([C@@H](CCCC(C)C)C)CC4)(CC3)C)(CC[C@H](O)C2)C DUD-E_decoys_src:183
O=C1C=C2[C@@]([C@@H]3[C@H]([C@H]4[C@@]([C@@H](C(=O)CO)CC4)(CC3)C)CC2)(CC1)C ligandexpo:1132
O=C1C=C2[C@@]([C@@H]3[C@H]([C@H]4[C@@]([C@@H](C(=O)CO)CC4)(CC3)C)CC2)(CC1)C DUD-E_decoys_pgh2:7640
O=C1O[C@H](CC=CC(=O)[C@@H](O)[C@@H](O)CC=Cc2c1c(O)cc(OC)c2)C ligandexpo:1172
O=C1O[C@H](CC=CC(=O)[C@@H](O)[C@@H](O)CC=Cc2c1c(O)cc(OC)c2)C DUD-E_decoys_tgfr1:6490
Fc1c(Oc2c3c(ncc2)NC=C3)ccc(NC(=O)C=4C(=O)N(c5ccc(F)cc5)C=CC4)c1 ligandexpo:1173
Fc1c(Oc2c3c(ncc2)NC=C3)ccc(NC(=O)C=4C(=O)N(c5ccc(F)cc5)C=CC4)c1 DUD-E_decoys_gcr:5873
Fc1c(Oc2c3c(ncc2)NC=C3)ccc(NC(=O)C=4C(=O)N(c5ccc(F)cc5)C=CC4)c1 DUD-E_actives_vgfr2:150
Fc1c(Oc2c3c(ncc2)NC=C3)ccc(NC(=O)C=4C(=O)N(c5ccc(F)cc5)C=CC4)c1 DUD-E_actives_met:7
Fc1c(Oc2c3c(ncc2)NC=C3)ccc(NC(=O)C=4C(=O)N(c5ccc(F)cc5)C=CC4)c1 DUD-E_actives_lck:359
Fc1c(Oc2c3c(ncc2)NC=C3)ccc(NC(=O)C=4C(=O)N(c5ccc(F)cc5)C=CC4)c1 drugbank-all:4527
Clc1cc(cc(c1)CCCO)C2=NOc3c2cc(nc3)N[C@H](c4ccccc4)C ligandexpo:1175
Clc1cc(cc(c1)CCCO)C2=NOc3c2cc(nc3)N[C@H](c4ccccc4)C DUD-E_decoys_hdac8:1628
Clc1cc(cc(c1)CCCO)C2=NOc3c2cc(nc3)N[C@H](c4ccccc4)C drugbank-all:4528
O=C1C=C2[C@@]3(O)[C@@]([C@@H]([C@@](O)([C@H](O)CCC(O)(C)C)C)CC3)(CC[C@@H]2[C@@]4([C@H]1C[C@@H](O)[C@@H](O)C4)C)C ligandexpo:1302
O=C1C=C2[C@@]3(O)[C@@]([C@@H]([C@@](O)([C@H](O)CCC(O)(C)C)C)CC3)(CC[C@@H]2[C@@]4([C@H]1C[C@@H](O)[C@@H](O)C4)C)C DUD-E_decoys_fa10:9126
O1[C@H](O[C@@H]2[C@H](O[C@@H]([C@@H](O)[C@@H]2O)CO)O)[C@@H](O)[C@@H](O)[C@H](O)[C@H]1CO ligandexpo:1630
O1[C@H](O[C@@H]2[C@H](O[C@@H]([C@@H](O)[C@@H]2O)CO)O)[C@@H](O)[C@@H](O)[C@H](O)[C@H]1CO DUD-E_decoys_urok:7813
Oc1c(O)ccc(c1)C[C@@H]([C@H](Cc2cc(O)c(O)cc2)C)C ligandexpo:1763
Oc1c(O)ccc(c1)C[C@@H]([C@H](Cc2cc(O)c(O)cc2)C)C DUD-E_decoys_pnph:3360
O1c2c(cc(O)cc2)C=C1c3ccc(O)cc3 ligandexpo:1877
O1c2c(cc(O)cc2)C=C1c3ccc(O)cc3 DUD-E_decoys_lck:12500
O1c2c(cc(O)cc2)C=C1c3ccc(O)cc3 drugbank-all:4661
BrC(=C)CCO ligandexpo:1912
BrC(=C)CCO DUD-E_decoys_parp1:23115
BrC(=C)CCO drugbank-all:4126
O1[C@@H](N2c3ncnc(N)c3N=C2N)[C@H](O)[C@H](O)[C@H]1CO ligandexpo:1916
O1[C@@H](N2c3ncnc(N)c3N=C2N)[C@H](O)[C@H](O)[C@H]1CO DUD-E_decoys_try1:10919
OC(CCC[C@H]([C@@H]1[C@@]2([C@H](/C(=C/C=C/3\C(=C)[C@@H](O)C[C@@H](O)C3)/CCC2)CC1)C)C)(C)C ligandexpo:1967
OC(CCC[C@H]([C@@H]1[C@@]2([C@H](/C(=C/C=C/3\C(=C)[C@@H](O)C[C@@H](O)C3)/CCC2)CC1)C)C)(C)C DUD-E_decoys_adrb1:6725
O1[C@@H](N2c3ncnc(NC4CCCC4)c3N=C2)[C@H](O)[C@H](O)[C@H]1CO ligandexpo:1999
O1[C@@H](N2c3ncnc(NC4CCCC4)c3N=C2)[C@H](O)[C@H](O)[C@H]1CO DUD-E_decoys_urok:2373
Clc1c(O)c(c(O)c(c1C)C=O)C/C=C(/C=C/[C@@]2([C@H](C(=O)CC[C@H]2C)C)C)\C ligandexpo:2002
Clc1c(O)c(c(O)c(c1C)C=O)C/C=C(/C=C/[C@@]2([C@H](C(=O)CC[C@H]2C)C)C)\C DUD-E_decoys_mcr:3742
O1[C@@H](O)[C@H](O)[C@@H](OC)[C@H](O)[C@H]1CO ligandexpo:2054
O1[C@@H](O)[C@H](O)[C@@H](OC)[C@H](O)[C@H]1CO DUD-E_decoys_grik1:2201
Ic1cc(F)c(Nc2c(F)c(F)ccc2C(=O)NOC[C@H](O)CO)cc1 ligandexpo:2360
Ic1cc(F)c(Nc2c(F)c(F)ccc2C(=O)NOC[C@H](O)CO)cc1 DUD-E_decoys_cp3a4:7151
Ic1cc(F)c(Nc2c(F)c(F)ccc2C(=O)NOC[C@H](O)CO)cc1 drugbank-all:4730
O=C(N)C=1C(=O)[C@@]2(O)C(=O)c3c(O)c4c(O)cccc4c(c3C[C@H]2CC1O)C ligandexpo:2393
O=C(N)C=1C(=O)[C@@]2(O)C(=O)c3c(O)c4c(O)cccc4c(c3C[C@H]2CC1O)C DUD-E_decoys_try1:1439
ClC[C@H]1O[C@@H](N2c3ncnc(N)c3N=C2)[C@H](O)[C@@H]1O ligandexpo:2669
ClC[C@H]1O[C@@H](N2c3ncnc(N)c3N=C2)[C@H](O)[C@@H]1O DUD-E_decoys_fgfr1:4907
Ic1cc(F)c(Nc2c(F)c(F)ccc2C(=O)NOC[C@@H](O)CO)cc1 ligandexpo:2791
Ic1cc(F)c(Nc2c(F)c(F)ccc2C(=O)NOC[C@@H](O)CO)cc1 DUD-E_decoys_fnta:40226
O=C1N(C(=NC=C1N)c2ccccc2)CC(=O)N[C@H]([C@H](O)C=3OC(=NN3)C(C)(C)C)C(C)C ligandexpo:2862
O=C1N(C(=NC=C1N)c2ccccc2)CC(=O)N[C@H]([C@H](O)C=3OC(=NN3)C(C)(C)C)C(C)C DUD-E_decoys_ada17:23448
P(F)(=O)(OC)CCCCC/C=C\C/C=C\C/C=C\CCCCC ligandexpo:3078
P(F)(=O)(OC)CCCCC/C=C\C/C=C\C/C=C\CCCCC DUD-E_decoys_ptn1:6097
S(=O)(=O)(N[C@@H]1C(=O)N(Cc2cc3c(nccc3cc2)N)CC1)C=4Sc5c(nccc5)C4 ligandexpo:3147
S(=O)(=O)(N[C@@H]1C(=O)N(Cc2cc3c(nccc3cc2)N)CC1)C=4Sc5c(nccc5)C4 DUD-E_decoys_ada17:10923
S(=O)(=O)(N[C@@H]1C(=O)N(Cc2cc3c(nccc3cc2)N)CC1)C=4Sc5c(nccc5)C4 drugbank-all:4888
Clc1c(F)ccc(c1)[C@H](NC(=O)C=2NC=C(C3=NNC=C3c4cc(Cl)ccc4)C2)CO ligandexpo:3158
Clc1c(F)ccc(c1)[C@H](NC(=O)C=2NC=C(C3=NNC=C3c4cc(Cl)ccc4)C2)CO DUD-E_decoys_xiap:1748
Clc1c(F)ccc(c1)[C@H](NC(=O)C=2NC=C(C3=NNC=C3c4cc(Cl)ccc4)C2)CO drugbank-all:4891
Clc1nc(nc2N(C=Nc12)Cc3ncc(c(OC)c3C)C)N ligandexpo:3314
Clc1nc(nc2N(C=Nc12)Cc3ncc(c(OC)c3C)C)N DUD-E_decoys_parp1:27261
Clc1nc(nc2N(C=Nc12)Cc3ncc(c(OC)c3C)C)N DUD-E_actives_hs90a:1
O=C1O[C@H](CCCC=C[C@H]2[C@H]([C@H](O)C=C1)C[C@@H](O)C2)C ligandexpo:3725
O=C1O[C@H](CCCC=C[C@H]2[C@H]([C@H](O)C=C1)C[C@@H](O)C2)C DUD-E_decoys_wee1:6054
O=C1O[C@H](CCCC=C[C@H]2[C@H]([C@H](O)C=C1)C[C@@H](O)C2)C drugbank-all:4975
S1(=O)(=O)N(c2ccc(OC)cc2)C[C@H](O)C3=C1SC(S(=O)(=O)N)=C3 ligandexpo:3856
S1(=O)(=O)N(c2ccc(OC)cc2)C[C@H](O)C3=C1SC(S(=O)(=O)N)=C3 DUD-E_decoys_cdk2:25302
S1(=O)(=O)N(c2ccc(OC)cc2)C[C@H](O)C3=C1SC(S(=O)(=O)N)=C3 drugbank-all:1704
S1(=O)(=O)N(c2cc(OC)ccc2)C=CC3=C1SC(S(=O)(=O)N)=C3 ligandexpo:3860
S1(=O)(=O)N(c2cc(OC)ccc2)C=CC3=C1SC(S(=O)(=O)N)=C3 DUD-E_decoys_met:6455
S1(=O)(=O)N(c2cc(OC)ccc2)C=CC3=C1SC(S(=O)(=O)N)=C3 drugbank-all:3932
O=C1OC[C@@H]2N1C=3C(=O)NC(=NC3NC2)N ligandexpo:3984
O=C1OC[C@@H]2N1C=3C(=O)NC(=NC3NC2)N DUD-E_decoys_sahh:2103
O=C1OC[C@@H]2N1C=3C(=O)NC(=NC3NC2)N drugbank-all:2972
O=C1C=C2[C@@]([C@H]3[C@@H](O)C[C@]4(C=O)[C@@H](C(=O)CO)CC[C@H]4[C@@H]3CC2)(CC1)C ligandexpo:4090
O=C1C=C2[C@@]([C@H]3[C@@H](O)C[C@]4(C=O)[C@@H](C(=O)CO)CC[C@H]4[C@@H]3CC2)(CC1)C DUD-E_decoys_dpp4:38810
O=C1C=C2[C@@]([C@H]3[C@@H](O)C[C@]4(C=O)[C@@H](C(=O)CO)CC[C@H]4[C@@H]3CC2)(CC1)C DUD-E_actives_mcr:4
O=C1C=C2[C@@]([C@H]3[C@@H](O)C[C@]4(C=O)[C@@H](C(=O)CO)CC[C@H]4[C@@H]3CC2)(CC1)C drugbank-all:4160
O=C(N[C@H]1[C@@H](O)[C@H](O[C@@H]2O[C@H]([C@@H](O)[C@@H](O)[C@@H]2NC(=O)C)CO)[C@H](OC1)CO)C ligandexpo:4091
O=C(N[C@H]1[C@@H](O)[C@H](O[C@@H]2O[C@H]([C@@H](O)[C@@H](O)[C@@H]2NC(=O)C)CO)[C@H](OC1)CO)C DUD-E_decoys_thrb:997
O=C1C(=C(/C=C/C(=C/C=C/C(=C/C=C/C=C(/C=C/C=C(/C=C/C2=C(C(=O)[C@@H](O)CC2(C)C)C)\C)\C)/C)/C)C(C[C@@H]1O)(C)C)C ligandexpo:4210
O=C1C(=C(/C=C/C(=C/C=C/C(=C/C=C/C=C(/C=C/C=C(/C=C/C2=C(C(=O)[C@@H](O)CC2(C)C)C)\C)\C)/C)/C)C(C[C@@H]1O)(C)C)C DUD-E_decoys_aces:8148
S1C(NC(=O)C2CC2)=C(C(=O)N)C3=C1CCCC3 ligandexpo:4212
S1C(NC(=O)C2CC2)=C(C(=O)N)C3=C1CCCC3 DUD-E_decoys_esr2:12513
S1C(NC(=O)C2CC2)=C(C(=O)N)C3=C1CCCC3 drugbank-all:5024
O=C1C(=C[C@@H]2O[C@H]3[C@]4(OC4)[C@@]([C@]2([C@@H]1O)CO)(C[C@H]3O)C)C ligandexpo:4301
O=C1C(=C[C@@H]2O[C@H]3[C@]4(OC4)[C@@]([C@]2([C@@H]1O)CO)(C[C@H]3O)C)C DUD-E_decoys_cah2:8665
O([C@H]1[C@H](O)[C@@H](O)[C@@H](OC1)O)[C@@H]2OC[C@@H](O)[C@H](O)[C@H]2O ligandexpo:4943
O([C@H]1[C@H](O)[C@@H](O)[C@@H](OC1)O)[C@@H]2OC[C@@H](O)[C@H](O)[C@H]2O DUD-E_decoys_dpp4:5054
S1/C(/C(=O)NC1=O)=C\c2cc3OC(F)(F)Oc3cc2 ligandexpo:4956
S1/C(/C(=O)NC1=O)=C\c2cc3OC(F)(F)Oc3cc2 DUD-E_decoys_andr:8626
S(=O)(=O)(N)c1ccc(cc1)C=2OC(/C=C/3\SC(=N)NC3=O)=CC2 ligandexpo:5125
S(=O)(=O)(N)c1ccc(cc1)C=2OC(/C=C/3\SC(=N)NC3=O)=CC2 DUD-E_decoys_met:5353
O=C(N[C@H]1[C@@H](O[C@@H]([C@@H](O[C@@H]2O[C@@H]([C@@H](O)[C@H](O)[C@H]2NC(=O)C)CO)[C@@H]1O)CO)O)C ligandexpo:5205
O=C(N[C@H]1[C@@H](O[C@@H]([C@@H](O[C@@H]2O[C@@H]([C@@H](O)[C@H](O)[C@H]2NC(=O)C)CO)[C@@H]1O)CO)O)C DUD-E_decoys_thrb:984
O=C1NC(=O)C(=C(N1)CC(CO)CO)C ligandexpo:5237
O=C1NC(=O)C(=C(N1)CC(CO)CO)C DUD-E_decoys_sahh:2002
O=C1NC(=O)C(=C(N1)CC(CO)CO)C drugbank-all:2196
Clc1nc2N(C=Nc2c(n1)N)[C@@H]3O[C@@H]([C@@H](O)C3)CO ligandexpo:5427
Clc1nc2N(C=Nc2c(n1)N)[C@@H]3O[C@@H]([C@@H](O)C3)CO DUD-E_decoys_mp2k1:126
Clc1nc2N(C=Nc2c(n1)N)[C@@H]3O[C@@H]([C@@H](O)C3)CO drugbank-approved:126
Clc1nc2N(C=Nc2c(n1)N)[C@@H]3O[C@@H]([C@@H](O)C3)CO drugbank-all:128
O(c1c(OC)cc(N(Cc2c(c3c(nc(nc3N)N)nc2)C)C)cc1OC)C ligandexpo:5512
O(c1c(OC)cc(N(Cc2c(c3c(nc(nc3N)N)nc2)C)C)cc1OC)C DUD-E_decoys_hivint:2214
O(c1c(OC)cc(N(Cc2c(c3c(nc(nc3N)N)nc2)C)C)cc1OC)C drugbank-all:1838
O=C1N(C=CC(N)=C1)[C@@H]2O[C@@H]([C@@H](O)[C@H]2O)CO ligandexpo:5663
O=C1N(C=CC(N)=C1)[C@@H]2O[C@@H]([C@@H](O)[C@H]2O)CO DUD-E_decoys_grik1:4115
O=C(NC1CCCCC1)NC2CCCCC2 ligandexpo:6014
O=C(NC1CCCCC1)NC2CCCCC2 DUD-E_decoys_esr2:6777
O=C1c2c(O[C@@H](c3cc(O)c(O)cc3)[C@@H]1O)cc(O)cc2O ligandexpo:6122
O=C1c2c(O[C@@H](c3cc(O)c(O)cc3)[C@@H]1O)cc(O)cc2O DUD-E_decoys_try1:1500
S(=O)(=O)(N)c1ccc(NC2=NN(C(=S)Nc3c(F)cccc3F)C(=N2)N)cc1 ligandexpo:6196
S(=O)(=O)(N)c1ccc(NC2=NN(C(=S)Nc3c(F)cccc3F)C(=N2)N)cc1 DUD-E_decoys_kpcb:4744
S(=O)(=O)(N)c1ccc(NC2=NN(C(=S)Nc3c(F)cccc3F)C(=N2)N)cc1 DUD-E_actives_cdk2:8
S(=O)(=O)(N)c1ccc(NC2=NN(C(=S)Nc3c(F)cccc3F)C(=N2)N)cc1 drugbank-all:5280
O=C1c2c(OC)cccc2C(=O)c3c(O)c4c(c(O)c31)[C@@H](O[C@@H]5O[C@H]([C@H](O)[C@@H]([NH3+])C5)C)C[C@](O)(C(=O)CO)C4 ligandexpo:6225
O=C1c2c(OC)cccc2C(=O)c3c(O)c4c(c(O)c31)[C@@H](O[C@@H]5O[C@H]([C@H](O)[C@@H]([NH3+])C5)C)C[C@](O)(C(=O)CO)C4 DUD-E_decoys_thrb:16438
O=C1c2c(O[C@H](c3cc(O)c(O)cc3)[C@H]1O)cc(O)cc2O ligandexpo:6341
O=C1c2c(O[C@H](c3cc(O)c(O)cc3)[C@H]1O)cc(O)cc2O DUD-E_decoys_try1:1530
O=C1c2c(O[C@H](c3cc(O)c(O)cc3)[C@H]1O)cc(O)cc2O drugbank-all:1940
O1[C@@H](OC)[C@H](O)[C@@H](O)[C@H](O[C@@H]2O[C@@H]([C@H](O)[C@H](O)[C@H]2O)CO)[C@H]1CO ligandexpo:6355
O1[C@@H](OC)[C@H](O)[C@@H](O)[C@H](O[C@@H]2O[C@@H]([C@H](O)[C@H](O)[C@H]2O)CO)[C@H]1CO DUD-E_decoys_nos1:6811
O1[C@@H](OC)[C@H](O)[C@@H](O)[C@H](O[C@@H]2O[C@@H]([C@H](O)[C@H](O)[C@H]2O)CO)[C@H]1CO drugbank-all:4205
O(c1c(OC)cc(cc1OC)CN(c2cnc3nc(nc(N)c3c2)N)C)C ligandexpo:6430
O(c1c(OC)cc(cc1OC)CN(c2cnc3nc(nc(N)c3c2)N)C)C DUD-E_decoys_pur2:350
O(c1c(OC)cc(cc1OC)CN(c2cnc3nc(nc(N)c3c2)N)C)C drugbank-all:2584
O=C1OCC(=C1)[C@@H]2[C@@]3([C@@](O)([C@H]4[C@@H]([C@@]5([C@@H](C[C@@H](O)CC5)CC4)C)CC3)CC2)C ligandexpo:6439
O=C1OCC(=C1)[C@@H]2[C@@]3([C@@](O)([C@H]4[C@@H]([C@@]5([C@@H](C[C@@H](O)CC5)CC4)C)CC3)CC2)C DUD-E_decoys_mapk2:4923
O=C1c2c(OC=C1c3ccc(O)cc3)cc(O[C@@H]4O[C@@H]([C@@H](O)[C@H](O)[C@H]4O)CO)cc2 ligandexpo:6513
O=C1c2c(OC=C1c3ccc(O)cc3)cc(O[C@@H]4O[C@@H]([C@@H](O)[C@H](O)[C@H]4O)CO)cc2 DUD-E_decoys_thrb:13834
O=C1c2c(OC=C1c3ccc(O)cc3)cc(O[C@@H]4O[C@@H]([C@@H](O)[C@H](O)[C@H]4O)CO)cc2 drugbank-all:1848
O=C(O[C@H]1[C@H](Oc2c(c(O)cc(O)c2)C1)c3cc(O)c(O)c(O)c3)c4cc(O)c(O)c(O)c4 ligandexpo:6665
O=C(O[C@H]1[C@H](Oc2c(c(O)cc(O)c2)C1)c3cc(O)c(O)c(O)c3)c4cc(O)c(O)c(O)c4 ligandexpo:9257
O=C(O[C@H]1[C@H](Oc2c(c(O)cc(O)c2)C1)c3cc(O)c(O)c(O)c3)c4cc(O)c(O)c(O)c4 DUD-E_decoys_try1:9607
O=C(O[C@H]1[C@H](Oc2c(c(O)cc(O)c2)C1)c3cc(O)c(O)c(O)c3)c4cc(O)c(O)c(O)c4 DUD-E_actives_hivrt:324
O1c2c(c(O)cc(O)c2)C[C@@H](O)[C@H]1c3cc(O)c(O)c(O)c3 ligandexpo:6667
O1c2c(c(O)cc(O)c2)C[C@@H](O)[C@H]1c3cc(O)c(O)c(O)c3 DUD-E_decoys_mp2k1:125
S1C(=NC(/C=C(/[C@H]2OC(=O)C[C@H](O)C(C(=O)[C@@H]([C@@H](O)[C@H](CCC[C@H]3O[C@H]3C2)C)C)(C)C)\C)=C1)C ligandexpo:6751
S1C(=NC(/C=C(/[C@H]2OC(=O)C[C@H](O)C(C(=O)[C@@H]([C@@H](O)[C@H](CCC[C@H]3O[C@H]3C2)C)C)(C)C)\C)=C1)C DUD-E_decoys_wee1:2350
O=C1c2c(O[C@H](c3cc(O)c(O)cc3)C1)cc(O)cc2O ligandexpo:6785
O=C1c2c(O[C@H](c3cc(O)c(O)cc3)C1)cc(O)cc2O DUD-E_decoys_vgfr2:265
Ic1c2c(SC(C(=[NH2+])N)=C2)ccc1 ligandexpo:6808
Ic1c2c(SC(C(=[NH2+])N)=C2)ccc1 DUD-E_decoys_kif11:2302
Ic1c2c(SC(C(=[NH2+])N)=C2)ccc1 drugbank-all:2787
[n+]1(c(c2c(c3c1cc(N)cc3)ccc(N)c2)c4ccccc4)CC ligandexpo:6817
[n+]1(c(c2c(c3c1cc(N)cc3)ccc(N)c2)c4ccccc4)CC DUD-E_decoys_dpp4:28415
S1[C@@H](O[C@H](N2C(=O)N=C(N)C(F)=C2)C1)CO ligandexpo:6838
S1[C@@H](O[C@H](N2C(=O)N=C(N)C(F)=C2)C1)CO DUD-E_decoys_cah2:8262
S1[C@@H](O[C@H](N2C(=O)N=C(N)C(F)=C2)C1)CO drugbank-approved:745
S1[C@@H](O[C@H](N2C(=O)N=C(N)C(F)=C2)C1)CO drugbank-all:751
O=C1OC[C@H]2[C@H]1[C@@H](c3c(cc4OCOc4c3)[C@H]2O[C@@H]5O[C@H]6[C@@H](O[C@@H](OC6)C)[C@H](O)[C@H]5O)c7cc(OC)c(O)c(OC)c7 ligandexpo:6862
O=C1OC[C@H]2[C@H]1[C@@H](c3c(cc4OCOc4c3)[C@H]2O[C@@H]5O[C@H]6[C@@H](O[C@@H](OC6)C)[C@H](O)[C@H]5O)c7cc(OC)c(O)c(OC)c7 DUD-E_decoys_try1:16429
O=C1OC[C@H]2[C@H]1[C@@H](c3c(cc4OCOc4c3)[C@H]2O[C@@H]5O[C@H]6[C@@H](O[C@@H](OC6)C)[C@H](O)[C@H]5O)c7cc(OC)c(O)c(OC)c7 DUD-E_decoys_fa10:9035
O=C1OC[C@H]2[C@H]1[C@@H](c3c(cc4OCOc4c3)[C@H]2O[C@@H]5O[C@H]6[C@@H](O[C@@H](OC6)C)[C@H](O)[C@H]5O)c7cc(OC)c(O)c(OC)c7 drugbank-approved:641
O=C1OC[C@H]2[C@H]1[C@@H](c3c(cc4OCOc4c3)[C@H]2O[C@@H]5O[C@H]6[C@@H](O[C@@H](OC6)C)[C@H](O)[C@H]5O)c7cc(OC)c(O)c(OC)c7 drugbank-all:647
Fc1cc2c(O[C@H](C(=O)N)C[C@]23NC(=O)NC3=O)cc1 ligandexpo:7129
Fc1cc2c(O[C@H](C(=O)N)C[C@]23NC(=O)NC3=O)cc1 DUD-E_decoys_nram:5725
Fc1cc2c(O[C@H](C(=O)N)C[C@]23NC(=O)NC3=O)cc1 DUD-E_actives_aldr:26
Fc1c(OC=2C(=O)N(c3nc(ncc3C2)NC(CCO)CCO)C)ccc(F)c1 ligandexpo:7178
Fc1c(OC=2C(=O)N(c3nc(ncc3C2)NC(CCO)CCO)C)ccc(F)c1 DUD-E_decoys_ada17:30678
Fc1c(OC=2C(=O)N(c3nc(ncc3C2)NC(CCO)CCO)C)ccc(F)c1 DUD-E_actives_mk14:95
Fc1c(OC=2C(=O)N(c3nc(ncc3C2)NC(CCO)CCO)C)ccc(F)c1 DUD-E_actives_mk10:24
O1[C@@H]([C@@H](O)[C@@H](O)[C@@H]1C2=NNc3c(ncnc32)N)CO ligandexpo:7189
O1[C@@H]([C@@H](O)[C@@H](O)[C@@H]1C2=NNc3c(ncnc32)N)CO DUD-E_decoys_try1:11317
O[C@@H]([C@@H](O)[C@H](O)CO)[C@@H](O)C ligandexpo:7225
O[C@@H]([C@@H](O)[C@H](O)CO)[C@@H](O)C DUD-E_decoys_gria2:8389
Clc1c(Cl)cccc1CC[C@@H](N2C=NC(C(=O)N)=C2)[C@@H](O)C ligandexpo:7280
Clc1c(Cl)cccc1CC[C@@H](N2C=NC(C(=O)N)=C2)[C@@H](O)C DUD-E_decoys_cah2:28623
Clc1c(Cl)cccc1CC[C@@H](N2C=NC(C(=O)N)=C2)[C@@H](O)C DUD-E_actives_ada:30
Clc1c(Cl)cccc1CC[C@@H](N2C=NC(C(=O)N)=C2)[C@@H](O)C drugbank-all:3005
O1[C@@](O)([C@@H](O)[C@H](O)[C@H]1CO)CO ligandexpo:7302
O1[C@@](O)([C@@H](O)[C@H](O)[C@H]1CO)CO DUD-E_decoys_gria2:4030
S1C(=C([N+](=C1)Cc2c(nc(nc2)C(F)(F)F)N)C)CCOP([O-])([O-])=O ligandexpo:7334
S1C(=C([N+](=C1)Cc2c(nc(nc2)C(F)(F)F)N)C)CCOP([O-])([O-])=O DUD-E_decoys_fnta:23707
S1C(=C([N+](=C1)Cc2c(nc(nc2)C(F)(F)F)N)C)CCOP([O-])([O-])=O DUD-E_decoys_cah2:16125
S1C(=C([N+](=C1)Cc2c(nc(nc2)C(F)(F)F)N)C)CCOP([O-])([O-])=O drugbank-all:1966
F[C@H]1[C@H](O[C@@H]([C@@H](O)[C@@H]1O)CO)O ligandexpo:7420
F[C@H]1[C@H](O[C@@H]([C@@H](O)[C@@H]1O)CO)O DUD-E_decoys_gria2:3450
[O-]C(=O)[C@H](O)[C@@H](O)[C@H](O)[C@H](O)C([O-])=O ligandexpo:7688
[O-]C(=O)[C@H](O)[C@@H](O)[C@H](O)[C@H](O)C([O-])=O DUD-E_decoys_fpps:1653
O1[C@@H]([C@@H](O)[C@H](O)[C@@H](O)[C@H]1OC)CO ligandexpo:7969
O1[C@@H]([C@@H](O)[C@H](O)[C@@H](O)[C@H]1OC)CO DUD-E_decoys_gria2:4028
S1[C@H]2N(C(=O)[C@H]2NC(=O)CCCC[C@H](NC(=O)C[NH3+])C([O-])=O)[C@H](C([O-])=O)[C@@H](C1)COC(=O)C ligandexpo:8004
S1[C@H]2N(C(=O)[C@H]2NC(=O)CCCC[C@H](NC(=O)C[NH3+])C([O-])=O)[C@H](C([O-])=O)[C@@H](C1)COC(=O)C DUD-E_decoys_casp3:7734
Clc1c(S(=O)(=O)N)cc2S(=O)(=O)NCNc2c1 ligandexpo:8113
Clc1c(S(=O)(=O)N)cc2S(=O)(=O)NCNc2c1 DUD-E_decoys_nram:5722
Clc1c(S(=O)(=O)N)cc2S(=O)(=O)NCNc2c1 DUD-E_decoys_met:3322
Clc1c(S(=O)(=O)N)cc2S(=O)(=O)NCNc2c1 drugbank-approved:856
Clc1c(S(=O)(=O)N)cc2S(=O)(=O)NCNc2c1 drugbank-all:864
S1C([C@@H](N2C(=O)[C@@H](NC(=O)CCCC[C@H](NC(=O)C[NH3+])C([O-])=O)[C@@H]12)C([O-])=O)(C)C ligandexpo:8140
S1C([C@@H](N2C(=O)[C@@H](NC(=O)CCCC[C@H](NC(=O)C[NH3+])C([O-])=O)[C@@H]12)C([O-])=O)(C)C DUD-E_decoys_fa7:817
S1C([C@@H](N2C(=O)[C@@H](NC(=O)CCCC[C@H](NC(=O)C[NH3+])C([O-])=O)[C@@H]12)C([O-])=O)(C)C DUD-E_decoys_cah2:1521
S1(=O)(=O)NCNc2c1cc(S(=O)(=O)N)c(c2)C(F)(F)F ligandexpo:8160
S1(=O)(=O)NCNc2c1cc(S(=O)(=O)N)c(c2)C(F)(F)F DUD-E_decoys_nram:5723
S1(=O)(=O)NCNc2c1cc(S(=O)(=O)N)c(c2)C(F)(F)F drugbank-approved:642
S1(=O)(=O)NCNc2c1cc(S(=O)(=O)N)c(c2)C(F)(F)F drugbank-all:648
Oc1ccc(cc1)C2=Nc3c(N2)cc(cc3)C4=Nc5c(N4)cc(N6CC[NH+](CC6)C)cc5 ligandexpo:8315
Oc1ccc(cc1)C2=Nc3c(N2)cc(cc3)C4=Nc5c(N4)cc(N6CC[NH+](CC6)C)cc5 DUD-E_decoys_try1:11882
[O-][N+](=O)c1c2c(c(N3C(=O)[C@H]4[C@@H](C3=O)C5CCC4CC5)cc1)cccc2 ligandexpo:8484
[O-][N+](=O)c1c2c(c(N3C(=O)[C@H]4[C@@H](C3=O)C5CCC4CC5)cc1)cccc2 DUD-E_decoys_dhi1:4233
[O-][N+](=O)c1c2c(c(N3C(=O)[C@H]4[C@@H](C3=O)C5CCC4CC5)cc1)cccc2 drugbank-all:4230
Clc1c(Cl)cc(S(=O)(=O)N)cc1S(=O)(=O)N ligandexpo:8562
Clc1c(Cl)cc(S(=O)(=O)N)cc1S(=O)(=O)N DUD-E_decoys_aa2ar:20263
Clc1c(Cl)cc(S(=O)(=O)N)cc1S(=O)(=O)N drugbank-approved:996
Clc1c(Cl)cc(S(=O)(=O)N)cc1S(=O)(=O)N drugbank-all:1006
S(=O)(=O)(N)c1c(N)cc(c(S(=O)(=O)N)c1)C(F)(F)F ligandexpo:8564
S(=O)(=O)(N)c1c(N)cc(c(S(=O)(=O)N)c1)C(F)(F)F DUD-E_decoys_fa10:8740
IC=1C(=O)NC(=O)N(C1)[C@@H]2O[C@@H]([C@@H](O)C2)CO ligandexpo:8624
IC=1C(=O)NC(=O)N(C1)[C@@H]2O[C@@H]([C@@H](O)C2)CO DUD-E_decoys_tryb1:4817
IC=1C(=O)NC(=O)N(C1)[C@@H]2O[C@@H]([C@@H](O)C2)CO DUD-E_decoys_dpp4:1068
IC=1C(=O)NC(=O)N(C1)[C@@H]2O[C@@H]([C@@H](O)C2)CO drugbank-approved:133
IC=1C(=O)NC(=O)N(C1)[C@@H]2O[C@@H]([C@@H](O)C2)CO drugbank-all:135
[O-][N+](=O)C=1C(=O)NC(=O)NC1NC[C@H](O)[C@H](O)[C@H](O)CO ligandexpo:8785
[O-][N+](=O)C=1C(=O)NC(=O)NC1NC[C@H](O)[C@H](O)[C@H](O)CO DUD-E_decoys_fa7:417
S1(=O)(=O)N(c2cc(OC)ccc2)C(=CC3=C1SC(S(=O)(=O)N)=C3)CN4CCOCC4 ligandexpo:8788
S1(=O)(=O)N(c2cc(OC)ccc2)C(=CC3=C1SC(S(=O)(=O)N)=C3)CN4CCOCC4 DUD-E_decoys_hivint:5974
S1(=O)(=O)N(c2cc(OC)ccc2)C(=CC3=C1SC(S(=O)(=O)N)=C3)CN4CCOCC4 drugbank-all:3208
O=C1[C@@]2([C@H]([C@H]3[C@@H](c4c(cc(O)cc4)CC3)CC2)C[C@H]1O)C ligandexpo:8982
O=C1[C@@]2([C@H]([C@H]3[C@@H](c4c(cc(O)cc4)CC3)CC2)C[C@H]1O)C DUD-E_decoys_parp1:6050
S1c2c(N=C1[C@H](C#N)c3nc(ncc3)NCCc4cnccc4)cccc2 ligandexpo:9078
S1c2c(N=C1[C@H](C#N)c3nc(ncc3)NCCc4cnccc4)cccc2 DUD-E_decoys_pgh2:15467
S1c2c(N=C1[C@H](C#N)c3nc(ncc3)NCCc4cnccc4)cccc2 drugbank-all:5625
Brc1c(Br)c(Br)c2N3C(=Nc2c1Br)N(CC3)C ligandexpo:9198
Brc1c(Br)c(Br)c2N3C(=Nc2c1Br)N(CC3)C DUD-E_decoys_fnta:25611
Brc1c(Br)c(Br)c2N3C(=Nc2c1Br)N(CC3)C drugbank-all:4242
O=C(OC)[C@]1(O)[C@@]2(O[C@@H](N3c4c5N2c6c(c5c7c(c4c8c3cccc8)C(=O)NC7)cccc6)C1)C ligandexpo:9363
O=C(OC)[C@]1(O)[C@@]2(O[C@@H](N3c4c5N2c6c(c5c7c(c4c8c3cccc8)C(=O)NC7)cccc6)C1)C DUD-E_decoys_thrb:7627
O=C(OC)[C@]1(O)[C@@]2(O[C@@H](N3c4c5N2c6c(c5c7c(c4c8c3cccc8)C(=O)NC7)cccc6)C1)C DUD-E_actives_cdk2:369
O=C(OC)[C@]1(O)[C@@]2(O[C@@H](N3c4c5N2c6c(c5c7c(c4c8c3cccc8)C(=O)NC7)cccc6)C1)C drugbank-all:1879
O=C1O[C@@H]([C@]2(C3=C(OC=C13)C(=O)C4=C2[C@H](OC(=O)C)C[C@@]5(C(=O)CC[C@@H]45)C)C)COC ligandexpo:9389
O=C1O[C@@H]([C@]2(C3=C(OC=C13)C(=O)C4=C2[C@H](OC(=O)C)C[C@@]5(C(=O)CC[C@@H]45)C)C)COC DUD-E_decoys_fkb1a:4330
O=C1O[C@@H]([C@]2(C3=C(OC=C13)C(=O)C4=C2[C@H](OC(=O)C)C[C@@]5(C(=O)CC[C@@H]45)C)C)COC DUD-E_actives_plk1:29
O=C1O[C@@H]([C@]2(C3=C(OC=C13)C(=O)C4=C2[C@H](OC(=O)C)C[C@@]5(C(=O)CC[C@@H]45)C)C)COC drugbank-all:5662
S1C(=O)N[C@H]([C@@]2(O[C@H]3C[C@@H](OC(=O)C=C(CCC=C[C@H](CC3)C)C)C2)O)C1 ligandexpo:9507
S1C(=O)N[C@H]([C@@]2(O[C@H]3C[C@@H](OC(=O)C=C(CCC=C[C@H](CC3)C)C)C2)O)C1 DUD-E_decoys_src:22524
S1C(=O)N[C@H]([C@@]2(O[C@H]3C[C@@H](OC(=O)C=C(CCC=C[C@H](CC3)C)C)C2)O)C1 drugbank-all:5683
S1C(=O)N[C@H]([C@@]2(O[C@H]3C[C@@H](OC(=O)C=C(CCC=CC=C[C@H](CC3)C)C)C2)O)C1 ligandexpo:9520
S1C(=O)N[C@H]([C@@]2(O[C@H]3C[C@@H](OC(=O)C=C(CCC=CC=C[C@H](CC3)C)C)C2)O)C1 DUD-E_decoys_rock1:4713
S1C(=O)N[C@H]([C@@]2(O[C@H]3C[C@@H](OC(=O)C=C(CCC=CC=C[C@H](CC3)C)C)C2)O)C1 DUD-E_decoys_dhi1:14563
S1C(=O)N[C@H]([C@@]2(O[C@H]3C[C@@H](OC(=O)C=C(CCC=CC=C[C@H](CC3)C)C)C2)O)C1 drugbank-all:2309
O=C(OC)[C@H]1O[C@H](O)[C@H](O)[C@@H](O)[C@H]1O ligandexpo:10027
O=C(OC)[C@H]1O[C@H](O)[C@H](O)[C@@H](O)[C@H]1O DUD-E_decoys_grik1:2204
O1[C@H](O[C@H]2[C@H](O)[C@@H](O)[C@H](O[C@@H]2CO)O)[C@H](O)[C@@H](O)[C@H](O)[C@H]1CO ligandexpo:10058
O1[C@H](O[C@H]2[C@H](O)[C@@H](O)[C@H](O[C@@H]2CO)O)[C@H](O)[C@@H](O)[C@H](O)[C@H]1CO DUD-E_decoys_nram:6145
O1[C@H](OC)[C@@H](O)[C@H](O)[C@H](O)[C@@H]1C ligandexpo:10196
O1[C@H](OC)[C@@H](O)[C@H](O)[C@H](O)[C@@H]1C DUD-E_decoys_dyr:11951
O1[C@@H]([C@H](O)[C@H](O)[C@@H](O)[C@H]1OC[C@H]2O[C@H](O)[C@H](O)[C@@H](O)[C@@H]2O)CO ligandexpo:10311
O1[C@@H]([C@H](O)[C@H](O)[C@@H](O)[C@H]1OC[C@H]2O[C@H](O)[C@H](O)[C@@H](O)[C@@H]2O)CO DUD-E_decoys_urok:7842
O1[C@@H]([C@H](O)[C@H](O)[C@@H](O)[C@H]1OC[C@H]2O[C@H](O)[C@H](O)[C@@H](O)[C@@H]2O)CO DUD-E_decoys_nram:6144
Cl[C@]12[C@@]3(C(=CC(=O)C=C3)CC[C@H]2[C@H]4[C@@]([C@@](OC(=O)C=5OC=CC5)(C(=O)CCl)[C@@H](C4)C)(C[C@@H]1O)C)C ligandexpo:10383
Cl[C@]12[C@@]3(C(=CC(=O)C=C3)CC[C@H]2[C@H]4[C@@]([C@@](OC(=O)C=5OC=CC5)(C(=O)CCl)[C@@H](C4)C)(C[C@@H]1O)C)C DUD-E_decoys_src:31639
Cl[C@]12[C@@]3(C(=CC(=O)C=C3)CC[C@H]2[C@H]4[C@@]([C@@](OC(=O)C=5OC=CC5)(C(=O)CCl)[C@@H](C4)C)(C[C@@H]1O)C)C DUD-E_actives_prgr:4
OC(C[C@@H](O)C)(C)C ligandexpo:10409
OC(C[C@@H](O)C)(C)C DUD-E_decoys_hivint:4858
OC(C[C@@H](O)C)(C)C drugbank-all:3176
O=C1NC(=Nc2ncc(nc21)[C@H](O)[C@@H](O)CO)N ligandexpo:10425
O=C1NC(=Nc2ncc(nc21)[C@H](O)[C@@H](O)CO)N DUD-E_decoys_try1:13673
O=C1Oc2c(ccc(O[C@H]3O[C@@H]([C@@H](O)[C@H](O)[C@H]3O)CO)c2)C(=C1)C ligandexpo:10536
O=C1Oc2c(ccc(O[C@H]3O[C@@H]([C@@H](O)[C@H](O)[C@H]3O)CO)c2)C(=C1)C DUD-E_decoys_cdk2:3700
S1C(=NC(/C=C/[C@H](OC)[C@H](\C(\OC)=C/C(=O)N)C)=C1)C=2N=C(SC2)[C@H](/C=C/C=C/C(C)C)C ligandexpo:10604
S1C(=NC(/C=C/[C@H](OC)[C@H](\C(\OC)=C/C(=O)N)C)=C1)C=2N=C(SC2)[C@H](/C=C/C=C/C(C)C)C DUD-E_decoys_try1:8459
O=C(N[C@H]1[C@@H](O[C@@H]([C@@H](O)[C@H]1O)CO)O)C ligandexpo:10719
O=C(N[C@H]1[C@@H](O[C@@H]([C@@H](O)[C@H]1O)CO)O)C DUD-E_decoys_grik1:2012
Ic1nc2N(C=Nc2c(n1)N)[C@@H]3O[C@H](C(=O)NCC)[C@@H](O)[C@H]3O ligandexpo:10827
Ic1nc2N(C=Nc2c(n1)N)[C@@H]3O[C@H](C(=O)NCC)[C@@H](O)[C@H]3O DUD-E_decoys_try1:7298
Ic1nc2N(C=Nc2c(n1)N)[C@@H]3O[C@H](C(=O)NCC)[C@@H](O)[C@H]3O DUD-E_decoys_kpcb:468
O=C1NC(=Nc2ncc(nc21)[C@H](O)[C@H](O)CO)N ligandexpo:10836
O=C1NC(=Nc2ncc(nc21)[C@H](O)[C@H](O)CO)N DUD-E_decoys_try1:13672
O=C(N[C@H]1[C@@H](O[C@@H]([C@H](O)[C@@H]1O)CO)O)C ligandexpo:10859
O=C(N[C@H]1[C@@H](O[C@@H]([C@H](O)[C@@H]1O)CO)O)C DUD-E_decoys_mapk2:100
O=C(N[C@H]1[C@@H](O[C@@H]([C@H](O)[C@@H]1O)CO)O)C drugbank-all:2763
O=C(N[C@H]1[C@@H](O[C@@H]([C@H](O)[C@@H]1O)CO)O)C drugbank-all:3179
O=C(N[C@H]1[C@@H](O[C@@H]([C@H](O)[C@@H]1O)CO)O)C drugbank-all:3342
O1[C@H](O[C@H]2[C@H](O)[C@H](O[C@H](O)[C@@H]2O)CO)[C@H](O)[C@@H](O)[C@H](O)[C@H]1CO ligandexpo:10871
O1[C@H](O[C@H]2[C@H](O)[C@H](O[C@H](O)[C@@H]2O)CO)[C@H](O)[C@@H](O)[C@H](O)[C@H]1CO DUD-E_decoys_urok:7844
O1[C@H](O[C@H]2[C@H](O)[C@H](O[C@H](O)[C@@H]2O)CO)[C@H](O)[C@@H](O)[C@H](O)[C@H]1CO DUD-E_decoys_nram:6098
S1c2c(N=C1N3[N+](=NC(=N3)/C=C/c4ccccc4)c5cc6c(cc5)C(=O)NNC6=O)cccc2 ligandexpo:11186
S1c2c(N=C1N3[N+](=NC(=N3)/C=C/c4ccccc4)c5cc6c(cc5)C(=O)NNC6=O)cccc2 DUD-E_decoys_dpp4:22956
O=C(ON=C1O[C@@H]([C@@H](O)[C@H](O)[C@H]1NC(=O)C)CO)Nc2ccccc2 ligandexpo:11242
O=C(ON=C1O[C@@H]([C@@H](O)[C@H](O)[C@H]1NC(=O)C)CO)Nc2ccccc2 DUD-E_decoys_dyr:11481
O=C1OCC(=C1)[C@@H]2[C@@]3([C@@](O)([C@H]4[C@@H]([C@@]5([C@@](O)(C[C@@H](O[C@@H]6O[C@H]([C@H](O)[C@@H](O)[C@H]6O)C)C[C@H]5O)CC4)CO)[C@H](O)C3)CC2)C ligandexpo:11252
O=C1OCC(=C1)[C@@H]2[C@@]3([C@@](O)([C@H]4[C@@H]([C@@]5([C@@](O)(C[C@@H](O[C@@H]6O[C@H]([C@H](O)[C@@H](O)[C@H]6O)C)C[C@H]5O)CC4)CO)[C@H](O)C3)CC2)C DUD-E_decoys_try1:7047
O=C1OCC(=C1)[C@@H]2[C@@]3([C@@](O)([C@H]4[C@@H]([C@@]5([C@@](O)(C[C@@H](O[C@@H]6O[C@H]([C@H](O)[C@@H](O)[C@H]6O)C)C[C@H]5O)CC4)CO)[C@H](O)C3)CC2)C DUD-E_decoys_fa10:8312
O=C1OCC(=C1)[C@@H]2[C@@]3([C@@](O)([C@H]4[C@@H]([C@@]5([C@@](O)(C[C@@H](O[C@@H]6O[C@H]([C@H](O)[C@@H](O)[C@H]6O)C)C[C@H]5O)CC4)CO)[C@H](O)C3)CC2)C DUD-E_decoys_cah2:31074
O=C1OCC(=C1)[C@@H]2[C@@]3([C@@](O)([C@H]4[C@@H]([C@@]5([C@@](O)(C[C@@H](O[C@@H]6O[C@H]([C@H](O)[C@@H](O)[C@H]6O)C)C[C@H]5O)CC4)CO)[C@H](O)C3)CC2)C drugbank-approved:946
O=C1OCC(=C1)[C@@H]2[C@@]3([C@@](O)([C@H]4[C@@H]([C@@]5([C@@](O)(C[C@@H](O[C@@H]6O[C@H]([C@H](O)[C@@H](O)[C@H]6O)C)C[C@H]5O)CC4)CO)[C@H](O)C3)CC2)C drugbank-all:955
O=C(ON=C1O[C@@H]([C@H](O)[C@H](O)[C@H]1NC(=O)C)CO)Nc2ccccc2 ligandexpo:11294
O=C(ON=C1O[C@@H]([C@H](O)[C@H](O)[C@H]1NC(=O)C)CO)Nc2ccccc2 DUD-E_decoys_dyr:11486
O=C1C=C2[C@@]3(O)[C@@]([C@@H]([C@@](O)([C@H](O)CCC(C)C)C)CC3)(CC[C@@H]2[C@@]4([C@H]1C[C@@H](O)[C@@H](O)C4)C)C ligandexpo:11494
O=C1C=C2[C@@]3(O)[C@@]([C@@H]([C@@](O)([C@H](O)CCC(C)C)C)CC3)(CC[C@@H]2[C@@]4([C@H]1C[C@@H](O)[C@@H](O)C4)C)C DUD-E_decoys_try1:8030
O=C1NCCC=2NC(c3cc(ncc3)c4cnc5c(c4)cccc5)=CC12 ligandexpo:11569
O=C1NCCC=2NC(c3cc(ncc3)c4cnc5c(c4)cccc5)=CC12 DUD-E_decoys_andr:6156
O=C1NCCC=2NC(c3cc(ncc3)c4cnc5c(c4)cccc5)=CC12 DUD-E_actives_mapk2:16
O=C1NCCC=2NC(c3cc(ncc3)c4cnc5c(c4)cccc5)=CC12 drugbank-all:5952
Brc1c(Br)c(Br)c(O)c(Br)c1Br ligandexpo:11688
Brc1c(Br)c(Br)c(O)c(Br)c1Br DUD-E_decoys_esr2:13692
Brc1c(Br)c(Br)c(O)c(Br)c1Br drugbank-all:2817
Clc1nc(S[C@H](c2ncc3OC=Cc3c2)C)nc(N)c1 ligandexpo:12028
Clc1nc(S[C@H](c2ncc3OC=Cc3c2)C)nc(N)c1 DUD-E_decoys_pgh2:13800
Clc1nc(S[C@H](c2ncc3OC=Cc3c2)C)nc(N)c1 drugbank-all:6007
IC=1C=NNC1 ligandexpo:12300
IC=1C=NNC1 DUD-E_decoys_mk10:2905
IC=1C=NNC1 drugbank-all:2402
O=C1c2c(OC(c3cc(O)c(O)cc3)=C1O)cc(O)cc2O ligandexpo:12428
O=C1c2c(OC(c3cc(O)c(O)cc3)=C1O)cc(O)cc2O DUD-E_decoys_dyr:2570
O=C1c2c(OC(c3cc(O)c(O)cc3)=C1O)cc(O)cc2O DUD-E_actives_aldr:42
O=C1c2c(OC(c3cc(O)c(O)cc3)=C1O)cc(O)cc2O drugbank-all:3787
O=C1N=C2N(c3c(N=C2C(=O)N1)cc(c(c3)C)C)C[C@H](O)[C@H](O)[C@H](O)CO ligandexpo:12549
O=C1N=C2N(c3c(N=C2C(=O)N1)cc(c(c3)C)C)C[C@H](O)[C@H](O)[C@H](O)CO DUD-E_decoys_thrb:5455
O=C1N=C2N(c3c(N=C2C(=O)N1)cc(c(c3)C)C)C[C@H](O)[C@H](O)[C@H](O)CO drugbank-approved:27
O=C1N=C2N(c3c(N=C2C(=O)N1)cc(c(c3)C)C)C[C@H](O)[C@H](O)[C@H](O)CO drugbank-all:28
O1[C@@H](OC[C@H](O)CO)[C@H](O)[C@@H](O)[C@@H](O)[C@H]1CO ligandexpo:12613
O1[C@@H](OC[C@H](O)CO)[C@H](O)[C@@H](O)[C@@H](O)[C@H]1CO DUD-E_decoys_try1:13651
O=C1N=C2N(c3c(N=C2C(=O)N1)cc(c(N(C)C)c3)C)C[C@H](O)[C@H](O)[C@H](O)CO ligandexpo:12735
O=C1N=C2N(c3c(N=C2C(=O)N1)cc(c(N(C)C)c3)C)C[C@H](O)[C@H](O)[C@H](O)CO DUD-E_decoys_try1:22157
O=C1N=C2N(c3c(N=C2C(=O)N1)cc(c(N(C)C)c3)C)C[C@H](O)[C@H](O)[C@H](O)CO DUD-E_decoys_ace:1831
O=C1c2c(OC(c3cc(O)c(O)cc3)=C1O[C@@H]4O[C@@H]([C@@H](O)[C@H](O)[C@H]4O)CO[C@@H]5O[C@H]([C@H](O)[C@@H](O)[C@H]5O)C)cc(O)cc2O ligandexpo:12777
O=C1c2c(OC(c3cc(O)c(O)cc3)=C1O[C@@H]4O[C@@H]([C@@H](O)[C@H](O)[C@H]4O)CO[C@@H]5O[C@H]([C@H](O)[C@@H](O)[C@H]5O)C)cc(O)cc2O DUD-E_decoys_try1:12351
O=C1c2c(OC(c3cc(O)c(O)cc3)=C1O[C@@H]4O[C@@H]([C@@H](O)[C@H](O)[C@H]4O)CO[C@@H]5O[C@H]([C@H](O)[C@@H](O)[C@H]5O)C)cc(O)cc2O DUD-E_decoys_thrb:8688
O=C1c2c(OC(c3cc(O)c(O)cc3)=C1O[C@@H]4O[C@@H]([C@@H](O)[C@H](O)[C@H]4O)CO[C@@H]5O[C@H]([C@H](O)[C@@H](O)[C@H]5O)C)cc(O)cc2O DUD-E_decoys_fa10:12894
O=C1c2c(OC(c3cc(O)c(O)cc3)=C1O[C@@H]4O[C@@H]([C@@H](O)[C@H](O)[C@H]4O)CO[C@@H]5O[C@H]([C@H](O)[C@@H](O)[C@H]5O)C)cc(O)cc2O DUD-E_decoys_cah2:13883
S(=O)(=O)(N)c1ccc(cc1)C(=O)NC[C@H](c2cc3c(NC=C3)cc2)CC ligandexpo:12945
S(=O)(=O)(N)c1ccc(cc1)C(=O)NC[C@H](c2cc3c(NC=C3)cc2)CC DUD-E_decoys_adrb1:7603
S(=O)(=O)(N)c1ccc(cc1)C(=O)NC[C@H](c2cc3c(NC=C3)cc2)CC drugbank-all:3206
O=C(O[C@@H]1O[C@@H]([C@@H](O)[C@H](O)[C@H]1O)CO)/C=C/c2cc(OC)c(O)c(OC)c2 ligandexpo:13087
O=C(O[C@@H]1O[C@@H]([C@@H](O)[C@H](O)[C@H]1O)CO)/C=C/c2cc(OC)c(O)c(OC)c2 DUD-E_decoys_thrb:3206
O=C(O[C@H]1[C@@H](O)[C@H](OC=2C(=O)c3c(OC2c4ccc(O)cc4)cc(O)cc3O)O[C@H]([C@@H]1OC(=O)C)C)C ligandexpo:13139
O=C(O[C@H]1[C@@H](O)[C@H](OC=2C(=O)c3c(OC2c4ccc(O)cc4)cc(O)cc3O)O[C@H]([C@@H]1OC(=O)C)C)C DUD-E_decoys_thrb:24631
O=C(O[C@H]1[C@@H](O)[C@H](OC=2C(=O)c3c(OC2c4ccc(O)cc4)cc(O)cc3O)O[C@H]([C@@H]1OC(=O)C)C)C DUD-E_decoys_adrb2:7969
O=C(Nc1ccc(Nc2cc[n+](cc2)C)cc1)c3c(N)cc(Nc4c5c([n+](cc4)C)ccc(N)c5)cc3 ligandexpo:13199
O=C(Nc1ccc(Nc2cc[n+](cc2)C)cc1)c3c(N)cc(Nc4c5c([n+](cc4)C)ccc(N)c5)cc3 DUD-E_decoys_cxcr4:602
S=P(OC[C@H]1O[C@@H](N2c3ncnc(N)c3N=C2)[C@H](O)[C@@H]1O)(O)O ligandexpo:13282
S=P(OC[C@H]1O[C@@H](N2c3ncnc(N)c3N=C2)[C@H](O)[C@@H]1O)(O)O DUD-E_decoys_try1:13993
S=P(OC[C@H]1O[C@@H](N2c3ncnc(N)c3N=C2)[C@H](O)[C@@H]1O)(O)O DUD-E_decoys_thrb:5414
S=P(OC[C@H]1O[C@@H](N2c3ncnc(N)c3N=C2)[C@H](O)[C@@H]1O)(O)O DUD-E_decoys_fa10:8582
S=P(OC[C@H]1O[C@@H](N2c3ncnc(N)c3N=C2)[C@H](O)[C@@H]1O)(O)O DUD-E_decoys_bace1:7442
P(=O)(OCC)(OCC)C(P(=O)(OCC)OCC)=Cc1cc(c(O)c(c1)C(C)(C)C)C(C)(C)C ligandexpo:13288
P(=O)(OCC)(OCC)C(P(=O)(OCC)OCC)=Cc1cc(c(O)c(c1)C(C)(C)C)C(C)(C)C DUD-E_decoys_hivpr:20279
P(=O)(OCC)(OCC)C(P(=O)(OCC)OCC)=Cc1cc(c(O)c(c1)C(C)(C)C)C(C)(C)C drugbank-all:4012
Oc1cc(O)cc(c1)/C=C/c2ccc(O)cc2 ligandexpo:13339
Oc1cc(O)cc(c1)/C=C/c2ccc(O)cc2 DUD-E_decoys_dyr:7175
O=C1C=C2[C@@]([C@@H]3[C@H]([C@H]4[C@@]([C@@H](C(=O)C)CC4)(CC3)C)CC2)(CC1)C ligandexpo:13343
O=C1C=C2[C@@]([C@@H]3[C@H]([C@H]4[C@@]([C@@H](C(=O)C)CC4)(CC3)C)CC2)(CC1)C DUD-E_decoys_pgh1:10188
O=C1C=C2[C@@]([C@@H]3[C@H]([C@H]4[C@@]([C@@H](C(=O)C)CC4)(CC3)C)CC2)(CC1)C drugbank-approved:276
O=C1C=C2[C@@]([C@@H]3[C@H]([C@H]4[C@@]([C@@H](C(=O)C)CC4)(CC3)C)CC2)(CC1)C drugbank-all:278
O([C@@]1(O[C@@H]([C@@H](O)[C@@H]1O)CO)CO)[C@H]2O[C@@H]([C@@H](O)[C@H](O)[C@H]2O)CO ligandexpo:13358
O([C@@]1(O[C@@H]([C@@H](O)[C@@H]1O)CO)CO)[C@H]2O[C@@H]([C@@H](O)[C@H](O)[C@H]2O)CO DUD-E_decoys_fa7:413
O([C@]1(O[C@@H]([C@@H](O)[C@@H]1O)CO)CO)[C@H]2O[C@@H]([C@@H](O)[C@H](O)[C@H]2O)CO ligandexpo:13389
O([C@]1(O[C@@H]([C@@H](O)[C@@H]1O)CO)CO)[C@H]2O[C@@H]([C@@H](O)[C@H](O)[C@H]2O)CO DUD-E_decoys_nos1:6817
S=C1OC(c2c(N1)ccc(c2)C=3N(C(C#N)=CC3)C)(C)C ligandexpo:13526
S=C1OC(c2c(N1)ccc(c2)C=3N(C(C#N)=CC3)C)(C)C DUD-E_decoys_mk14:12887
S=C1OC(c2c(N1)ccc(c2)C=3N(C(C#N)=CC3)C)(C)C DUD-E_decoys_dhi1:3090
S=C1OC(c2c(N1)ccc(c2)C=3N(C(C#N)=CC3)C)(C)C DUD-E_actives_prgr:11
S=C1OC(c2c(N1)ccc(c2)C=3N(C(C#N)=CC3)C)(C)C drugbank-all:4303
Brc1c(Br)c(Br)c2NN=Nc2c1Br ligandexpo:13579
Brc1c(Br)c(Br)c2NN=Nc2c1Br DUD-E_decoys_prgr:1819
Brc1c(Br)c(Br)c2NN=Nc2c1Br DUD-E_decoys_andr:5831
O=C1N(C=C(C(=O)N1)C)[C@@H]2O[C@@H]([C@@H](O)C2)COC ligandexpo:13607
O=C1N(C=C(C(=O)N1)C)[C@@H]2O[C@@H]([C@@H](O)C2)COC DUD-E_decoys_cah2:29723
[O-][N+](=O)c1c(O)c(O)cc(c1)C(=O)c2ccc(cc2)C ligandexpo:13612
[O-][N+](=O)c1c(O)c(O)cc(c1)C(=O)c2ccc(cc2)C DUD-E_decoys_rock1:2713
[O-][N+](=O)c1c(O)c(O)cc(c1)C(=O)c2ccc(cc2)C DUD-E_actives_comt:5
[O-][N+](=O)c1c(O)c(O)cc(c1)C(=O)c2ccc(cc2)C drugbank-approved:207
[O-][N+](=O)c1c(O)c(O)cc(c1)C(=O)c2ccc(cc2)C drugbank-all:209
O=C1NC(=O)C(=CN1)C ligandexpo:13634
O=C1NC(=O)C(=CN1)C DUD-E_decoys_glcm:1562
O=C1NC(=O)C(=CN1)C drugbank-all:3086
S1C(=O)NC(=O)[C@H]1Cc2ccc(OC[C@@]3(Oc4c(c(c(O)c(c4C)C)C)CC3)C)cc2 ligandexpo:13640
S1C(=O)NC(=O)[C@H]1Cc2ccc(OC[C@@]3(Oc4c(c(c(O)c(c4C)C)C)CC3)C)cc2 DUD-E_decoys_hivrt:3160
S1C(=O)NC(=O)[C@H]1Cc2ccc(OC[C@@]3(Oc4c(c(c(O)c(c4C)C)C)CC3)C)cc2 DUD-E_decoys_abl1:8026
S1C(=O)NC(=O)[C@H]1Cc2ccc(OC[C@@]3(Oc4c(c(c(O)c(c4C)C)C)CC3)C)cc2 drugbank-all:6193
S(=O)(=O)(NC=1C(=O)N(C(=NC1)c2ccc(N)cc2)CC(=O)N[C@H](C(=O)C(F)(F)F)C(C)C)C ligandexpo:13674
S(=O)(=O)(NC=1C(=O)N(C(=NC1)c2ccc(N)cc2)CC(=O)N[C@H](C(=O)C(F)(F)F)C(C)C)C DUD-E_decoys_hivint:4958
S(=O)(=O)(NC=1C(=O)N(C(=NC1)c2ccc(N)cc2)CC(=O)N[C@H](C(=O)C(F)(F)F)C(C)C)C drugbank-all:2850
O(c1c(OC)cc(NCc2c(c3c([nH+]c(nc3N)N)cc2)C)cc1OC)C ligandexpo:13811
O(c1c(OC)cc(NCc2c(c3c([nH+]c(nc3N)N)cc2)C)cc1OC)C DUD-E_decoys_thrb:19708
S=P(OC[C@H]1O[C@@H](N2C(=O)NC(=O)C=C2)C[C@@H]1O)(O)O ligandexpo:14304
S=P(OC[C@H]1O[C@@H](N2C(=O)NC(=O)C=C2)C[C@@H]1O)(O)O DUD-E_decoys_cdk2:3112
Brc1cc(N2C(=O)c3c4c(c(NCCO)cc3)cccc4C2=O)ccc1 ligandexpo:14433
Brc1cc(N2C(=O)c3c4c(c(NCCO)cc3)cccc4C2=O)ccc1 DUD-E_decoys_dhi1:14709
Brc1cc(N2C(=O)c3c4c(c(NCCO)cc3)cccc4C2=O)ccc1 drugbank-all:6284
O=C(O[C@@H]1[C@H](Oc2c(c(O)cc(O)c2)C1)c3cc(O)c(O)cc3)c4cc(O)c(O)c(O)c4 ligandexpo:14766
O=C(O[C@@H]1[C@H](Oc2c(c(O)cc(O)c2)C1)c3cc(O)c(O)cc3)c4cc(O)c(O)c(O)c4 DUD-E_decoys_try1:8178
O=C(O[C@@H]1[C@H](Oc2c(c(O)cc(O)c2)C1)c3cc(O)c(O)cc3)c4cc(O)c(O)c(O)c4 DUD-E_decoys_dyr:3350
O=C1NCC[C@@H](O[C@@H]2OC[C@@H](O)[C@H](O)[C@H]2O)[C@@H]1O ligandexpo:14788
O=C1NCC[C@@H](O[C@@H]2OC[C@@H](O)[C@H](O)[C@H]2O)[C@@H]1O DUD-E_decoys_pnph:897
O=C1NCC[C@@H](O[C@@H]2OC[C@@H](O)[C@H](O)[C@H]2O)[C@@H]1O DUD-E_decoys_mapk2:144
S([C@H]1OC[C@@H](O)[C@H](O)[C@H]1O)C[C@H]2O[C@@H](Oc3ccc([N+]([O-])=O)cc3)[C@H](O)[C@@H](O)[C@@H]2O ligandexpo:14870
S([C@H]1OC[C@@H](O)[C@H](O)[C@H]1O)C[C@H]2O[C@@H](Oc3ccc([N+]([O-])=O)cc3)[C@H](O)[C@@H](O)[C@@H]2O DUD-E_decoys_try1:7892
S([C@H]1OC[C@@H](O)[C@H](O)[C@H]1O)C[C@H]2O[C@@H](Oc3ccc([N+]([O-])=O)cc3)[C@H](O)[C@@H](O)[C@@H]2O DUD-E_decoys_thrb:379
S([C@H]1OC[C@@H](O)[C@H](O)[C@H]1O)C[C@H]2O[C@@H](Oc3ccc([N+]([O-])=O)cc3)[C@H](O)[C@@H](O)[C@@H]2O DUD-E_decoys_kpcb:4712
S([C@H]1OC[C@@H](O)[C@H](O)[C@H]1O)C[C@H]2O[C@@H](Oc3ccc([N+]([O-])=O)cc3)[C@H](O)[C@@H](O)[C@@H]2O DUD-E_decoys_fa7:1804
S([C@H]1OC[C@@H](O)[C@H](O)[C@H]1O)C[C@H]2O[C@@H](Oc3ccc([N+]([O-])=O)cc3)[C@H](O)[C@@H](O)[C@@H]2O DUD-E_decoys_dyr:4820
S([C@H]1OC[C@@H](O)[C@H](O)[C@H]1O)C[C@H]2O[C@@H](Oc3ccc([N+]([O-])=O)cc3)[C@H](O)[C@@H](O)[C@@H]2O drugbank-all:4321
S1C(=NC2=C1C(=O)NCCC2)NC(=O)C ligandexpo:15277
S1C(=NC2=C1C(=O)NCCC2)NC(=O)C DUD-E_decoys_comt:1522
S1C(=NC2=C1C(=O)NCCC2)NC(=O)C drugbank-all:6357
S1c2nc(N)c(C#N)c(c3ccc(OCC)cc3)c2C(N)=C1C(=O)N ligandexpo:15292
S1c2nc(N)c(C#N)c(c3ccc(OCC)cc3)c2C(N)=C1C(=O)N DUD-E_decoys_urok:3015
S1c2nc(N)c(C#N)c(c3ccc(OCC)cc3)c2C(N)=C1C(=O)N drugbank-all:6369
O=C(N)c1ccc(c2c(ncc(c3c4OCOc4ccc3)c2)N)cc1 ligandexpo:15307
O=C(N)c1ccc(c2c(ncc(c3c4OCOc4ccc3)c2)N)cc1 DUD-E_decoys_mp2k1:1028
